# Supplementary material for: A Three-Dimensional Cell Culture Model To Study Enterovirus Infection of Polarized Intestinal Epithelial Cells
Source: mSphere. 2015 Nov 18;1(1):e00030-15. doi: 10.1128/mSphere.00030-15 (PMC4863623; doi:10.1128/mSphere.00030-15)
Supplement: Data Set S1 [file sph001160030sd4.xlsx]

## Sheet: Sheet1
Gene	log2FoldChange	pvalue	2D_1	2D-2	3D_1	3D_2
LGALS14	-7.96483	1.98321e-86	13	33	11733	10344
SLC6A8	-5.77814	2.45117e-82	300	278	20140	24043
MUC17	-7.18174	2.72609e-76	12	22	4507	4178
GNRH2	-8.71409	3.20745e-71	5	10	13625	5685
PNCK	-6.65283	1.18711e-64	29	23	5210	3600
LGI4	-7.51703	2.21724e-59	22	37	16885	6846
CEL	-5.75021	1.32427e-56	28	21	1772	2307
AQP10	-6.0245	3.01593e-56	26	30	3316	2474
MYO7B	-6.20632	1.14159e-54	47	30	5686	3712
SLC26A3	-5.40975	6.47047e-53	40	41	2001	3180
MUC13	-5.28541	1.43339e-52	161	256	9772	14138
PAG1	-4.586	3.2063e-49	216	264	7291	8327
RP11-483E7.1	-6.13808	6.81152e-48	11	6	1020	1178
SLC10A4	5.23745	2.57789e-45	902	927	21	22
PDGFRA	6.17632	2.60517e-43	1428	3477	27	20
TNNT3	-6.44759	2.80812e-43	10	6	1889	1070
AKAP7	-4.67778	5.72966e-43	168	182	6976	5439
PAMR1	5.19756	2.88068e-39	2792	5642	105	90
BHLHE40	-4.03909	9.98963e-39	349	411	7087	9637
COL17A1	-5.26274	2.97605e-37	13	20	1164	897
CEACAM18	-5.94774	1.41009e-35	4	4	528	576
GPA33	-6.78554	2.14608e-35	1	1	585	543
MEP1A	-3.65499	5.52297e-35	1046	1045	15197	19087
SLC17A4	-4.81221	6.72921e-34	31	19	1181	965
EMP1	-4.1125	2.32795e-33	111	91	1874	3005
BFSP1	4.32009	3.22726e-33	2220	1429	72	103
TUBAL3	-5.18752	5.24982e-33	9	8	523	554
SIGLEC12	-5.87102	9.04644e-33	4	3	492	474
KLK1	-4.35452	1.30229e-32	78	56	2166	1712
RP1-140K8.5	-5.21337	5.33302e-32	8	11	458	820
SLC5A1	-4.69464	8.85273e-32	16	35	907	1145
B3GNT3	-5.36799	3.21773e-31	16	3	670	824
MS4A10	-5.69062	7.93082e-31	36	10	3281	1577
SUSD2	-3.81511	2.57136e-29	679	427	10165	10890
MTMR11	-4.35284	7.00159e-29	147	84	4027	2843
ENO2	-3.36796	1.85058e-28	729	873	9960	11440
APOA4	-5.30523	9.25173e-28	1833	440	95955	76973
SSTR3	-5.51544	1.09797e-27	8	1	530	410
CCDC183	-5.14224	1.42134e-27	30	14	1931	885
TFF2	-4.18473	2.94926e-27	127	61	2067	2983
CDHR2	-4.14228	6.4472e-27	151	78	3162	2655
GABRA2	-4.65881	2.45395e-26	163	52	4484	4405
HEPH	-3.21758	3.16779e-26	2022	2352	22491	30210
FAM13A	-3.09977	1.68961e-25	815	824	8370	9557
RP11-730K11.1	-5.42163	1.82485e-25	3	5	516	300
SORL1	-4.14248	2.44543e-25	469	1018	21012	17422
DDIT4	-3.27515	4.5629e-25	238	279	3239	3244
CYP2J2	-4.97504	1.02373e-24	4	6	310	315
C14orf105	-3.50203	3.55823e-24	131	99	1388	2167
ST8SIA6	-4.79649	1.20516e-23	9	9	582	331
RP11-543D5.1	-4.80778	2.27722e-23	10	3	281	426
SERTAD4	4.3758	2.78405e-23	262	288	8	14
NAALADL1	-4.87551	3.0203e-23	5	8	449	291
SPAG4	-4.12669	3.34185e-23	222	182	7032	3346
DPYSL3	3.16249	4.76855e-23	5199	7104	649	782
TMEM207	-4.55009	4.87355e-23	68	22	2143	1387
CLC	-6.08085	6.10532e-23	0	0	200	254
RP1-153P14.8	3.93142	6.79197e-23	829	1611	77	69
BIRC7	-5.08498	8.88279e-23	123	22	6160	4018
HLA-V	-5.02571	9.79699e-23	4	3	249	264
GBP2	-4.03446	1.31905e-22	24	18	575	451
TFF1	-3.93202	2.49313e-22	59	142	1981	2581
TMEM63C	-3.72085	2.63743e-22	26	24	424	517
MSLN	-4.55438	5.57751e-22	40	10	1165	879
ITLN1	-4.37624	7.18138e-22	11	11	447	312
KIT	3.28126	7.5492e-22	877	1058	82	122
ANXA13	-3.27273	8.74553e-22	326	254	2804	4765
CHI3L1	3.76473	9.35789e-22	17924	8625	695	1166
SMPD3	-3.34587	1.0871e-21	314	267	4493	3303
FABP2	-5.56932	1.10232e-21	1	1	169	288
MTTP	-3.16431	1.15963e-21	140	134	1669	1525
RP11-367G18.1	-4.00569	1.87965e-21	26	14	523	450
MGLL	-2.89365	2.26535e-21	501	516	4123	5576
FXYD3	-3.73901	2.38368e-21	1814	853	27559	23021
ACE2	-4.27485	2.50237e-21	0	0	0	0
NDRG1	-3.07908	2.61045e-21	5484	3829	50433	51475
LAMA1	3.85138	3.09008e-21	10148	14241	995	505
GUCY2C	-3.15472	3.98284e-21	275	220	2260	3616
STS	3.26691	9.78391e-21	2909	3471	234	448
KCNN4	-3.6431	9.90637e-21	39	39	790	577
SLC52A3	-3.96146	1.09759e-20	12	18	363	352
PRLR	-4.03667	1.40297e-20	74	28	1452	1119
MSR1	-3.76645	2.24849e-20	28	46	842	614
PFKFB4	-3.04542	2.70242e-20	532	791	6642	7614
RNF186	-5.60798	2.88278e-20	1	0	230	166
CIDEC	-3.15994	3.42268e-20	221	347	3271	3436
PCAT6	-3.76585	3.84238e-20	31	25	646	459
BNIP3	-2.91284	1.11044e-19	598	441	4864	5197
C12orf36	-4.09559	1.60966e-19	14	50	852	925
TG	-3.17735	1.64895e-19	52	62	663	713
CYP2B7P	-3.6968	1.71625e-19	33	17	416	543
SLC36A2	-5.1974	1.7705e-19	2	1	223	168
TBC1D7	2.74409	2.46032e-19	2980	3120	420	555
PPFIA4	-3.31607	2.84908e-19	231	312	4315	2932
KIAA0319	-3.48466	4.4479e-19	29	40	584	497
PLA2R1	-3.48967	8.53343e-19	41	24	512	522
PPP1R3G	-3.41755	9.65032e-19	63	39	821	689
C6orf222	-3.29206	1.86742e-18	61	39	677	663
TFCP2L1	2.98357	1.91606e-18	838	983	123	112
LAPTM5	-3.51316	4.63272e-18	31	29	563	410
CCKBR	4.48672	4.87978e-18	179	134	5	4
CTSS	-2.97667	6.05868e-18	126	88	988	1239
GPR157	-2.71083	6.29368e-18	544	524	4596	4239
RASL11B	3.68926	6.72409e-18	1695	869	54	129
COLGALT2	3.16151	6.83763e-18	597	437	55	60
FRY	2.93951	9.17142e-18	1973	3044	299	377
RP11-325F22.5	-3.73132	1.14397e-17	16	11	269	282
MIR210HG	-3.59369	1.28247e-17	163	129	3409	1630
COL7A1	-3.73692	1.32042e-17	224	118	4507	2254
KIF5A	-4.15791	1.43691e-17	8	6	243	201
SULT1E1	-3.33115	1.45538e-17	282	128	2621	3169
SLC2A5	-3.63737	1.47493e-17	288	248	6691	2919
FAM131C	-3.62403	2.88435e-17	17	16	329	278
P4HA1	-2.525	2.97267e-17	2769	3144	20265	22402
SLC36A1	-2.82301	3.152e-17	1408	1952	16267	14268
TCF4	2.83244	4.0415e-17	1915	2834	309	386
AOC1	-3.19279	4.73395e-17	62	64	908	648
CYP2B6	-3.57507	7.95574e-17	17	19	238	418
CELP	-3.71383	8.27417e-17	17	9	244	291
LEPREL1	2.73771	8.30786e-17	2448	1786	289	380
TNFSF10	-4.10848	1.15451e-16	22	8	595	306
ATP8B2	-2.9683	1.38136e-16	550	371	5343	4104
CEACAM1	-3.32301	2.10318e-16	22	22	269	364
CYP2W1	-3.23882	2.10868e-16	661	291	6065	6464
LGI2	3.29155	2.21627e-16	359	607	38	57
CA2	2.98151	2.2283e-16	531	730	83	77
PCK1	-4.04552	2.22882e-16	14	12	506	230
STK32B	2.88039	2.58882e-16	624	726	73	117
VSNL1	-3.83168	2.73167e-16	6	15	226	269
FAM83E	-3.24571	2.81615e-16	24	35	394	389
CCDC108	-4.42331	2.86105e-16	5	5	311	149
RP11-798K3.2	-3.91951	2.96182e-16	33	13	747	394
UTS2	4.69537	3.77891e-16	101	132	3	1
PI3	-3.262	4.50493e-16	164	99	1144	2512
PLAUR	-3.2556	4.55923e-16	22	25	305	329
ALPPL2	-3.27527	4.68024e-16	45	93	1006	868
TMEM151A	-3.42196	5.6484e-16	47	33	765	463
RPLP0P2	-3.38894	5.69921e-16	71	36	938	663
IL2RG	-3.35134	7.59109e-16	128	334	3058	3783
CYP2C19	-3.05299	8.0103e-16	32	40	362	457
RPE65	-5.20915	9.2242e-16	0	0	106	123
SLC44A4	-3.17918	9.41585e-16	44	26	431	453
PKLR	-4.03286	1.14574e-15	14	3	269	236
PTH1R	-4.07717	1.15591e-15	62	25	1920	651
ZG16	-3.30261	1.33432e-15	208	128	2972	1656
HOXA7	3.23353	1.68281e-15	265	282	20	36
LRRC66	-4.30744	1.9366e-15	4	4	114	245
SLA	-4.82613	2.15017e-15	0	2	135	119
EMILIN2	2.53257	3.17038e-15	3109	4085	652	662
UGT2B15	-3.63218	3.21338e-15	37	19	317	818
FERMT2	2.68115	3.67732e-15	914	1200	175	166
RP11-59E19.1	-3.70723	3.75802e-15	9	9	194	191
SLC11A2	-2.3637	4.70104e-15	4718	4627	25108	35590
NRIP3	3.22183	4.88098e-15	1250	598	72	118
SLC39A4	-2.61348	5.00011e-15	410	428	3616	2889
DNAH1	-3.35786	6.41171e-15	275	140	3947	2145
MASP1	-3.94597	7.74057e-15	84	15	1449	1261
CP	-2.71543	8.95605e-15	116	84	854	855
LOXL4	2.6731	1.20348e-14	479	471	69	86
FRMD4B	2.74664	1.3301e-14	1395	2345	262	311
GPR83	3.78173	1.34845e-14	167	462	18	18
TMEM150B	-3.10322	1.70424e-14	237	109	2267	1849
AC104135.4	-3.9997	1.7633e-14	7	3	135	179
ARHGAP22	3.66047	1.7666e-14	250	761	31	35
SCTR	-3.40289	2.05479e-14	139	70	2148	1087
MOCS1	2.48399	2.41118e-14	5369	4795	732	1224
BNIP3P1	-2.76529	2.51766e-14	124	80	934	889
DRD2	3.04775	3.11363e-14	500	434	67	40
GNG4	-3.17913	4.05317e-14	21	21	215	341
NPR2	2.50066	4.95524e-14	965	794	141	189
PMEPA1	-3.14812	5.65671e-14	26	37	279	539
LRRN4	3.58209	6.01991e-14	1035	3866	136	210
HMCN2	-3.44682	6.03505e-14	37	15	515	349
VGLL1	2.50611	6.57032e-14	645	745	113	146
OR52K3P	-4.93719	6.78017e-14	0	0	89	97
MYCN	2.44384	7.30611e-14	2498	1805	388	452
FOS	-2.77851	8.67751e-14	267	177	1432	2719
SLC17A1	-4.09544	8.87752e-14	16	1	354	248
PRKCQ	-3.59831	1.06692e-13	18	13	401	202
RP11-216L13.19	-4.11048	1.32589e-13	10	7	468	137
PSMB8	-2.78412	1.74017e-13	50	39	412	407
PAM	-2.19781	3.24289e-13	2482	2829	14736	15487
PLOD2	-2.81255	3.65958e-13	452	977	6504	7083
BGN	-2.33143	3.91086e-13	635	507	2982	4350
MYO15B	-2.94324	4.55367e-13	1098	505	9656	7217
GPD1	-2.96575	6.69173e-13	417	164	2779	3627
SHH	-3.29844	6.96573e-13	15	50	472	508
UGT2A3	-3.27633	7.18384e-13	481	139	3821	5388
PLB1	-2.75838	7.25497e-13	53	91	677	627
IL3RA	-3.03002	7.43981e-13	50	47	704	397
VAV3	-3.11206	7.60592e-13	25	14	229	264
DQX1	-3.14249	7.97416e-13	87	46	1077	600
EPN3	2.44675	8.23861e-13	2330	1626	394	362
COL2A1	2.18109	8.74567e-13	30108	25666	5645	7790
XPNPEP2	-3.18808	9.30815e-13	244	76	2126	2195
ATP10D	2.29694	9.34886e-13	2281	2383	398	631
NT5E	-2.45934	1.06538e-12	87	76	538	618
LINC00501	-3.06518	1.12506e-12	18	23	266	226
EGR1	2.64116	1.22513e-12	791	486	94	115
SLC2A1-AS1	-2.90732	1.24422e-12	39	63	610	439
ADAMTS15	-3.48119	1.44013e-12	15	40	659	325
RBP3	-3.63533	1.48229e-12	14	4	226	167
TDP2	-2.2122	1.48308e-12	2694	2594	16060	14309
GRAMD1B	-2.84865	1.65416e-12	254	233	3097	1597
C3	-3.32788	1.70801e-12	1920	490	18314	19390
CYP17A1	-4.44897	1.72601e-12	1	1	127	73
PSD2	-3.92641	1.83167e-12	6	5	243	103
TPK1	2.18845	2.27243e-12	1291	1415	295	347
DUSP5	-2.28666	2.33704e-12	544	437	2425	3699
LIMCH1	-2.12293	2.3447e-12	672	693	3223	4203
IRX3	2.25299	2.59241e-12	3555	2901	750	689
EPHA4	2.80596	2.80067e-12	990	1937	148	271
LINC00842	2.26187	2.80756e-12	10398	7246	1760	2191
ALDOB	-3.16319	2.94468e-12	41	14	357	382
SERPINE1	-3.0681	3.05168e-12	26	16	281	229
FER1L4	-3.15152	3.08865e-12	122	64	1619	771
KRT20	-3.78077	3.25334e-12	11	11	113	508
EPS8	-2.18368	3.26511e-12	288	307	1648	1723
GABRA3	2.89477	3.31971e-12	225	367	40	36
DZIP1	2.51894	3.36003e-12	370	428	59	86
NRP1	2.09437	3.37854e-12	3661	4009	917	1039
FAM151A	2.43364	3.50223e-12	542	442	92	98
IGFBP2	-2.76565	3.55656e-12	308	437	4299	2432
ROR1	2.73586	4.05836e-12	1356	2333	184	379
CD3G	-2.49216	4.49246e-12	121	78	661	803
SLC30A10	-2.92421	4.95224e-12	33	27	372	263
AKR1B10	3.84845	5.12936e-12	86	262	4	12
ABI3BP	-3.16735	5.60944e-12	19	15	272	184
FBLN2	2.40201	6.04586e-12	1381	2216	335	378
SLC51A	-3.61198	6.05645e-12	9	4	164	125
SULT1B1	-2.48329	6.4454e-12	71	90	471	718
SCN1B	-3.28274	6.64545e-12	9	19	244	182
MUC3A_1	-2.75464	6.6922e-12	703	409	6223	3798
DKK1	2.97643	6.69941e-12	36063	23588	1758	5629
RP11-336A10.5	-3.82119	7.03331e-12	5	3	138	100
TBC1D4	2.68	7.2385e-12	7615	15881	1423	2297
CXCR4	-3.5169	7.34779e-12	13	7	117	297
BCAT1	2.35481	7.40713e-12	6745	11003	1601	2075
CYP4X1	2.77798	7.77237e-12	451	342	68	43
GABRA4	2.89518	8.56922e-12	519	258	50	49
MRAS	2.42897	9.05241e-12	373	446	70	89
FSTL3	-2.53533	9.71809e-12	815	807	7546	4544
SDCBP2	-2.99584	1.02213e-11	273	104	2531	1754
HABP2	2.56642	1.06016e-11	1480	1966	191	416
RP11-440I14.2	-3.10935	1.06994e-11	26	16	324	211
RNF183	-2.66912	1.08396e-11	50	89	618	568
ZNF512B	2.25107	1.21364e-11	5903	4518	1241	1065
VNN1	-3.84061	1.37027e-11	6	1	104	122
SHISA6	2.81119	1.65571e-11	840	579	124	66
COL4A4	2.62618	1.69407e-11	1195	699	173	130
CADM1	2.13726	1.8192e-11	10832	14896	2984	3318
CD244	-3.695	1.8216e-11	6	4	158	98
MYBPH	3.43918	1.96061e-11	153	556	20	32
CCKAR	3.89691	2.10256e-11	64	291	6	8
DUSP8	-2.15956	2.14039e-11	370	356	2124	1912
DEPDC7	-2.02792	2.33719e-11	739	696	3510	3718
CDH16	-3.35272	2.52153e-11	999	201	10386	9756
RP1-63G5.5	-3.10897	2.54058e-11	13	12	171	157
GDPD3	-2.92542	2.85018e-11	92	49	968	538
RP11-216L13.17	-2.44261	2.86504e-11	194	160	1448	1021
AC093162.5	-3.49254	3.61901e-11	4	9	146	118
RP11-445H22.3	-3.20165	3.72151e-11	22	10	277	181
THBS1	2.37313	3.76001e-11	8139	9399	1162	2453
BNIP3L	-2.08623	4.0064e-11	1458	1100	5935	7698
DCDC2	2.0974	4.19786e-11	7918	8681	1633	2614
RP11-274H2.5	-3.75366	4.54958e-11	2	5	114	94
GCM1	3.10538	4.83558e-11	117	175	11	19
FGFR2	2.46915	4.91405e-11	22083	10952	2637	3513
GCKR	-3.44701	4.96739e-11	20	7	344	162
CFL2	2.08166	5.6951e-11	1539	1774	354	499
MFI2	-2.04128	6.09858e-11	924	927	4888	4512
WASF1	2.21075	6.36836e-11	666	833	145	202
SCN9A	2.66018	6.74971e-11	413	253	40	65
FSIP1	3.25953	6.87509e-11	227	100	13	15
CPA6	2.57324	7.81125e-11	1419	858	127	265
DKK3	2.04797	8.31139e-11	8158	10727	2409	2522
BTN3A1	-2.15933	9.00383e-11	174	150	917	901
UNC5B	-2.01886	1.0471e-10	483	594	2551	2876
DAB1	-2.19521	1.07077e-10	96	107	537	647
CKB	-2.50521	1.09205e-10	18377	34725	227188	168107
FOXJ1	2.39829	1.10701e-10	366	410	83	67
RP11-554A11.8	-3.20066	1.12237e-10	9	23	289	178
NAV2	2.0957	1.23625e-10	2689	3245	587	926
COL4A6	2.22455	1.38846e-10	795	984	216	182
CNN3	1.92145	1.45502e-10	5968	6410	1561	2039
MXI1	-2.31459	1.4656e-10	656	366	2829	3793
DNMT3B	2.15564	1.47663e-10	5920	8928	1490	2097
AP000783.1	-3.88874	1.47928e-10	5	2	201	66
C19orf77	-2.56282	1.72691e-10	73	42	491	419
CDH6	2.16342	1.97383e-10	2261	1542	454	444
RNF39	-2.28056	1.97551e-10	63	76	405	467
HPN	-2.60945	1.97806e-10	1175	558	8399	5780
NPNT	-2.08184	2.15464e-10	3862	2584	16062	18202
GOLGA8A	-2.26382	2.28633e-10	269	310	2049	1466
CEACAM20	-3.90476	2.30796e-10	4	2	188	59
PODXL	2.67003	2.38104e-10	6709	15480	1151	2315
PLAC8	-2.45162	2.3838e-10	105	213	1018	1306
DMBT1	-3.84317	2.53627e-10	1	3	68	96
MEP1AP2	-3.22137	2.58782e-10	5	13	117	168
ANGPT1	2.33789	2.65768e-10	302	398	63	81
ERP27	-2.76763	2.67432e-10	169	58	937	1283
GLUD1	2.31698	2.7226e-10	66409	42028	7972	15098
MRPS26	-2.67368	2.94599e-10	2916	4454	43190	20155
SYP	2.07598	3.08199e-10	584	597	140	161
BMP2	-1.86176	4.34132e-10	1917	1721	7387	8909
PRDM16	-1.9605	4.58776e-10	282	294	1351	1426
EMX2OS	2.63158	4.66859e-10	171	159	22	30
EFNB3	2.05911	5.55292e-10	845	882	232	209
HMGA2	1.99505	5.82284e-10	1104	1373	298	377
AC006552.1	2.50163	6.00594e-10	403	767	80	129
CYP2C9	-2.72852	6.35449e-10	33	17	192	287
GSTM2	-2.90245	6.67654e-10	19	17	245	152
USH1G	-2.69721	6.93579e-10	32	24	298	208
PADI2	-2.40391	7.00376e-10	197	96	897	1174
GBP3	-2.80474	7.08511e-10	16	15	159	157
KRTAP5-AS1	-2.79381	7.30594e-10	27	18	264	183
INSIG2	-2.1451	7.34189e-10	683	445	2526	3908
AP1S3	2.02501	7.54481e-10	5175	5904	1099	1880
TNNT2	-2.81827	8.91457e-10	57	70	899	370
IGDCC3	1.96243	9.88305e-10	2679	2159	553	805
HIVEP2	-2.63396	1.07993e-09	24	19	183	191
RP11-141J13.5	2.24374	1.09269e-09	413	402	66	116
BTNL3	-3.18275	1.14207e-09	4	13	112	156
RP11-203E8.1	-2.74577	1.17607e-09	16	17	135	189
APOL1	-3.10049	1.20568e-09	53	10	366	529
NR1H4	-2.98564	1.23963e-09	13	9	148	124
ADORA1	2.92367	1.25029e-09	725	1325	49	200
L1CAM	-2.78369	1.35498e-09	29	94	512	743
C12orf39	3.21825	1.38263e-09	224	77	11	14
GADL1	3.15962	1.38812e-09	406	121	15	33
TSPAN1	-2.69598	1.41985e-09	23	15	167	186
B3GNT6	-3.33042	1.43262e-09	2	11	124	122
RP11-798M19.6	-3.37058	1.496e-09	3	7	111	89
APOBEC3D	-2.76474	1.52452e-09	21	17	215	157
BMX	-3.41027	1.55327e-09	3	8	145	84
MYRFL	-2.71436	1.58e-09	21	17	194	162
NDNF	-2.622	1.60298e-09	31	81	453	517
SLC39A2	-3.09304	1.65057e-09	9	29	336	186
AC093391.2	-2.77116	1.72454e-09	13	17	145	156
PDK1	-2.76782	1.75215e-09	184	627	3161	5041
OXCT1	2.67851	1.92084e-09	397	942	66	136
PSD	-2.46403	2.0731e-09	81	59	630	395
CYP26A1	-2.73954	2.12132e-09	13	30	189	232
RNF19A	-1.95262	2.26274e-09	487	359	1990	2087
C19orf69	-3.03093	2.2628e-09	59	14	573	371
RNASE6	-3.8909	2.29376e-09	0	2	48	86
MYO9A	1.78944	2.35808e-09	4226	3897	1219	1364
SERPING1	2.42107	2.44415e-09	605	308	78	93
SP8	2.31979	2.50132e-09	329	533	92	83
MFNG	-2.62524	2.5519e-09	43	32	402	237
TMCC1	-1.87587	2.56973e-09	1122	857	4266	4722
RND2	2.30153	2.76384e-09	336	401	53	103
ANKRD37	-2.28776	2.7745e-09	47	75	348	439
CLIC5	-1.8236	2.78213e-09	996	1163	4079	5399
TTC39B	-2.02863	3.0352e-09	358	235	1366	1701
SLC6A20	-2.58924	3.35545e-09	53	85	336	870
PLD1	-1.90092	3.4842e-09	482	400	1687	2451
STMN3	2.0665	3.52381e-09	1042	1494	339	298
PCDH1	-2.40587	4.02398e-09	256	114	1025	1659
GFRA3	2.31525	4.31218e-09	578	336	74	115
MYL7	3.52302	4.45874e-09	59	397	15	8
LGR5	2.27649	4.65426e-09	453	799	105	163
RP11-563J2.2	-2.6477	4.75085e-09	21	16	175	156
RP11-383J24.6	-2.85839	5.20943e-09	14	12	169	118
KRT4	3.11742	5.48597e-09	492	121	33	21
ADAMTS9-AS2	-2.14729	6.16229e-09	60	77	390	390
CTB-23I7.1	-2.30925	6.38523e-09	36	46	276	261
GSDMB	-2.56452	6.46667e-09	427	195	3264	1772
LRMP	2.2573	7.18294e-09	1111	561	169	189
CTD-2562J17.4	-2.59691	8.09006e-09	18	21	181	153
TSPAN4	1.81378	8.15106e-09	3313	3719	1125	1042
KITLG	2.24041	8.84569e-09	6860	10914	1227	2737
MAP4K4	2.16915	9.46958e-09	8720	14964	1931	3653
SLC4A8	2.37837	1.0214e-08	1787	4136	626	493
PDZD7	-2.67675	1.07254e-08	112	50	990	482
ARL4C	2.06148	1.15267e-08	4053	5176	783	1606
KLF15	2.58455	1.22029e-08	608	232	68	63
ITGA5	-1.98462	1.28084e-08	209	312	1075	1561
AC009133.21	-2.48341	1.28462e-08	45	35	380	229
HLA-F-AS1	-3.18608	1.32934e-08	19	3	234	132
FOXQ1	1.97183	1.33026e-08	7328	5105	1270	2172
MPZL2	-1.6894	1.35638e-08	4275	3794	14899	16919
ANXA4	-1.97673	1.3783e-08	7838	4761	25758	37576
NAGS	-2.75536	1.40257e-08	47	43	650	234
AOC3	-2.75227	1.44656e-08	39	14	319	212
PLCH2	-2.8717	1.45509e-08	20	20	320	129
LPHN2	1.95132	1.49033e-08	572	681	138	213
UGT2B7	-2.34978	1.57234e-08	94	43	397	556
AL035610.1	-2.1674	1.58589e-08	69	52	370	333
PDE4D	2.03622	1.58643e-08	1633	2785	576	556
AKR1B1	2.30775	1.5879e-08	627	1277	142	252
CAPN6	3.00228	1.59481e-08	169	79	16	8
ADRB2	3.9806	1.63173e-08	146	11	0	1
HPDL	1.88971	1.69796e-08	5772	5135	1155	2079
GAMT	1.78727	1.75655e-08	4157	3555	981	1487
CDH17	-1.76512	1.7643e-08	9902	13309	44340	53206
KLF10	-1.94466	2.07269e-08	371	464	1487	2643
RN7SL8P	-3.80188	2.12553e-08	1	0	57	44
BMP7	2.38265	2.14256e-08	6248	9202	751	2283
UCHL1	2.21441	2.24213e-08	4694	8075	904	1984
VEPH1	2.59359	2.25792e-08	113	219	25	26
CADPS2	2.24952	2.37275e-08	321	602	80	119
PBLD	-2.31315	2.37359e-08	1422	649	8028	5569
PLXNC1	1.75972	2.4591e-08	2598	2103	747	765
MAP1A	1.97157	2.5796e-08	326	335	80	100
HIPK2	1.77632	2.58036e-08	4300	5379	1261	1856
CDA	-2.38829	2.64057e-08	81	144	1004	572
DOCK9	1.80539	2.75112e-08	4063	4677	1045	1715
SUSD4	1.9131	2.77762e-08	1961	1309	385	555
LA16c-444G7.1	-2.34218	2.7803e-08	30	24	174	199
SEMA5A	2.35947	2.7895e-08	1316	3409	364	558
PTPRE	-2.00459	2.83114e-08	102	79	466	455
SIPA1L2	1.84547	2.96532e-08	583	517	156	175
TXNIP	-2.7089	3.01917e-08	357	1557	7613	11586
MRPL23-AS1	-2.22153	3.08441e-08	104	71	631	430
CRYL1	-2.38136	3.10353e-08	600	225	3199	2628
TBC1D19	1.84662	3.22024e-08	797	815	255	225
RP11-64D24.2	1.90211	3.23786e-08	417	392	111	121
PIK3IP1	-2.32494	3.27323e-08	101	60	655	415
RP11-452L6.1	-2.46968	3.41874e-08	28	18	190	166
SLC1A3	2.05506	3.43786e-08	3206	3594	536	1227
OLR1	2.10436	3.47829e-08	5560	4235	729	1706
BIRC3	-2.36316	3.54058e-08	44	66	245	552
IFITM10	-1.96464	3.58662e-08	238	152	812	1137
CCDC80	1.92895	3.58736e-08	699	1062	222	274
DST	-1.68522	3.65452e-08	3612	4484	15101	16811
UGT2B10	-3.12501	3.77918e-08	19	4	93	302
BAI2	-2.16306	4.06028e-08	106	98	719	455
MST1	-2.76964	4.10033e-08	1199	251	8627	6558
DUOX1	-2.60821	4.13453e-08	17	17	178	123
EMP2	1.96201	4.17429e-08	2655	4443	779	1180
RP11-383J24.1	-2.96825	4.6703e-08	10	4	97	94
C19orf33	-2.1762	4.74129e-08	123	68	616	509
CPS1	-2.47789	4.92193e-08	20	43	183	325
FAM174B	1.72288	4.97301e-08	1126	1321	385	426
DOC2GP	-3.02877	5.06963e-08	11	9	208	76
NGFRAP1	1.67978	5.13921e-08	8532	9705	2586	3737
GGT8P	-3.73516	5.56687e-08	0	1	71	32
LINC00035	-2.89277	5.70527e-08	7	11	136	85
SLC38A4	2.79315	5.76777e-08	11777	2143	831	864
CDKN1A	-2.73122	5.78804e-08	477	97	3088	2768
SLC1A7	-3.04609	5.82381e-08	6	5	96	71
DAW1	2.47357	5.84918e-08	150	299	27	51
CTD-2047H16.4	-2.76682	5.96284e-08	10	14	156	98
UNC13C	-2.0001	6.0537e-08	98	78	477	416
AC051649.6	-3.53583	6.44594e-08	5	0	142	42
LMX1B	2.45342	6.64257e-08	191	293	54	28
SCNN1A	1.91086	6.64819e-08	2685	2185	792	565
GPR20	-2.7866	6.67681e-08	8	16	158	103
ZFYVE28	-2.07678	6.78016e-08	107	84	596	433
EMX2	2.63857	6.84028e-08	96	97	10	18
ITGA1	2.19891	6.89839e-08	1237	1904	204	511
AGXT2	-2.45122	7.25906e-08	37	18	231	191
CHST15	1.80315	7.50026e-08	1110	918	330	293
SERPINB9	-1.77451	7.50552e-08	210	274	949	1112
ASIP	-2.34423	7.5336e-08	43	25	261	209
S100P	-1.79995	7.56555e-08	253	207	1021	961
ADAM19	2.19798	7.76166e-08	2457	5617	675	1137
CLRN3	-2.12387	8.32025e-08	215	104	929	884
AQP12B	-3.8009	8.61653e-08	71	33	173	213
TSC22D2	-1.587	8.64584e-08	1666	1713	5616	6785
MALRD1	-2.08254	8.81462e-08	193	101	655	987
RP11-625L16.1	2.12741	9.02084e-08	177	192	38	49
DGKK	2.69319	9.03321e-08	219	795	81	53
SORBS1	-1.72994	9.41549e-08	932	1247	4503	4388
COMMD8	1.80065	9.43054e-08	1281	1494	325	550
NDST4	2.45314	9.52421e-08	171	434	53	51
LINC00574	2.01634	9.83855e-08	255	265	53	83
TRIM29	-2.15377	9.91844e-08	110	55	490	476
GBP1	-2.37093	1.02712e-07	23	19	128	178
CHRM3	2.42498	1.03064e-07	377	1050	92	166
ERVMER34-1	2.11653	1.03202e-07	4170	5045	614	1641
LRRC7	2.72865	1.03758e-07	1192	277	110	76
AC073283.4	-2.22889	1.05036e-07	138	70	756	532
NID1	1.62471	1.05133e-07	5884	6981	2231	2358
MDFIC	2.05684	1.11046e-07	253	300	51	89
P2RX1	-2.51184	1.19126e-07	24	13	167	138
FAM46B	1.9438	1.22065e-07	1602	911	292	404
TMEM178A	-3.12014	1.22066e-07	19	2	244	113
RP11-420G6.4	-2.3076	1.23271e-07	25	28	196	161
ROCK1P1	-2.37319	1.38537e-07	38	24	264	178
C20orf203	-2.61538	1.40668e-07	14	13	147	101
ENGASE	-1.88759	1.42309e-07	1244	1092	6439	4277
SLC28A1	-2.76351	1.56321e-07	45	17	479	178
ACOT11	-1.81048	1.57812e-07	148	199	763	755
GS1-358P8.4	-1.89517	1.58499e-07	73	73	332	356
KB-1615E4.2	-2.57946	1.59834e-07	10	15	112	113
C4orf36	-1.78073	1.67809e-07	222	279	1126	1004
INHA	-2.70628	1.84238e-07	103	21	756	503
CASP5	-2.34368	1.84445e-07	20	24	121	196
KDM3A	-1.55282	1.89013e-07	2125	2209	6774	8798
PTPN13	2.0014	1.92551e-07	529	1004	185	215
RP11-757G1.6	-1.80498	1.93114e-07	190	135	629	802
SLC30A2	-1.90894	1.94971e-07	153	109	670	569
AOC4P	-3.1701	1.95163e-07	6	3	127	48
HHLA2	-2.46055	1.95177e-07	1272	347	7136	5566
RP11-732M18.3	-2.24676	1.95515e-07	387	172	2168	1363
SLC15A1	-2.03106	2.01984e-07	420	236	1988	1438
ACBD5	-1.60091	2.07646e-07	2745	2182	8103	10274
BIN1	1.56585	2.09322e-07	15735	13538	5292	5620
ARHGAP26	1.65543	2.15171e-07	4822	4306	1243	1976
RP11-10A14.4	-2.22187	2.16593e-07	55	28	268	254
TRIM21	-1.6177	2.21717e-07	453	390	1478	1697
RP11-153K11.3	-3.49951	2.39263e-07	3	0	112	28
TM4SF1-AS1	-3.01182	2.40607e-07	9	3	121	64
CGREF1	-1.70424	2.43855e-07	226	215	728	1072
AGT	-2.47842	2.45174e-07	7451	1814	38762	36162
SSTR5	-2.69987	2.46232e-07	13	8	74	151
PLTP	1.58365	2.47502e-07	8650	7336	2495	3439
TMEM141	-1.7445	2.48558e-07	755	676	3314	2569
TBL1Y	-2.68629	2.53368e-07	18	14	222	96
NEURL1	-2.35331	2.54128e-07	25	22	195	138
MATN2	1.62078	2.63596e-07	1265	1475	427	558
C11orf86	-2.84685	2.69489e-07	44	7	397	223
B4GALNT4	-1.88996	2.71704e-07	1725	1531	9248	5751
CAPN12	-2.43725	2.89354e-07	650	247	4649	2147
COL4A3	2.74378	2.89555e-07	129	63	14	9
IGFBP7	2.27077	3.03542e-07	1862	669	278	228
RARG	1.65794	3.04779e-07	653	622	201	242
GRHL1	-1.79014	3.07976e-07	417	260	1415	1517
TLN2	1.61016	3.1286e-07	4992	6527	2002	2138
SLC4A4	-2.11581	3.18005e-07	31	52	214	267
WISP1	-3.37341	3.18847e-07	1	2	70	36
CA9	-3.43192	3.30037e-07	2	0	50	43
DACT3	2.69661	3.668e-07	77	64	8	10
MUC12	-2.37662	3.75879e-07	14	20	114	140
C4B	-3.09269	3.80959e-07	6	1	64	69
CHST14	1.73427	3.82262e-07	726	976	228	331
LIPG	1.76732	3.86004e-07	2295	3781	846	1087
ANO1	-2.40287	3.92827e-07	60	37	494	221
LRFN1	1.92457	3.98224e-07	1092	1166	194	448
UNC5CL	-1.83089	3.99392e-07	536	323	2017	1812
IL22RA1	-1.96206	4.09601e-07	229	115	758	985
RNF112	-3.30218	4.41593e-07	1	4	111	33
BTN3A3	-2.96936	4.54651e-07	2	8	87	67
TM4SF20	-2.35702	4.64799e-07	303	88	1562	1254
ACTG2	2.89094	4.73532e-07	58	243	19	10
MTSS1L	1.69143	4.75603e-07	909	765	224	346
ATP1B2	-2.88869	4.85155e-07	6	5	90	60
C1S	2.25783	4.87936e-07	3485	1094	440	491
IL34	-2.39877	4.9182e-07	28	17	205	132
FAM46C	2.18237	4.96204e-07	342	854	133	127
BHLHE41	-2.83089	5.17716e-07	5	6	65	77
PRSS42	-3.17701	5.31837e-07	1	7	130	45
UTRN	1.52209	5.67215e-07	6497	7874	2571	2974
P2RY6	2.01499	5.78698e-07	3178	2110	843	466
ATP6V1B1	-2.52669	5.97806e-07	70	15	371	373
SYNM	2.0758	5.99196e-07	199	282	40	78
MPP2	1.67357	6.03082e-07	651	851	224	291
MREG	1.70453	6.17464e-07	834	673	198	309
SLC10A2	-3.19679	6.18189e-07	1	3	51	51
IGHV3-15	3.31878	6.39131e-07	20	101	1	4
LGALS3	-1.63721	6.46949e-07	12068	13575	36458	63861
AC011298.2	-3.44742	6.58086e-07	0	1	35	43
XYLT1	1.76861	6.59382e-07	1191	1909	398	589
BCL2	1.90663	6.64885e-07	360	365	69	138
RP11-548H18.2	-2.50798	6.74735e-07	14	11	122	92
KLF2	2.68687	6.98768e-07	76	61	10	7
SLC7A5	2.10414	7.1379e-07	11498	30723	3922	6097
HLA-K	-1.73376	7.15754e-07	198	218	949	760
BTBD16	-2.62676	7.19673e-07	9	8	88	81
SLC22A4	-1.96843	7.41833e-07	104	111	661	410
HRSP12	1.61034	7.43784e-07	1591	1222	431	585
EBF4	-2.12654	7.46969e-07	519	219	2535	1722
HS3ST1	1.77167	7.5229e-07	300	311	95	96
SLPI	-2.17111	7.54549e-07	74	39	231	480
FRS2	1.56334	7.56922e-07	4754	3601	1367	1761
MYO1A	-1.74176	7.69149e-07	1295	787	4473	4191
SULT1C2	-2.62536	7.87234e-07	417	64	2350	2397
RP11-463P17.1	-2.84536	7.98285e-07	2	14	118	93
TSPAN8	-2.04334	8.12365e-07	275	674	2082	3165
COLCA2	-1.92037	8.1483e-07	58	68	334	275
HOTTIP	-2.36372	8.19381e-07	12	21	108	140
HAUS7	-2.88944	8.23962e-07	6	3	57	74
ENPP3	-2.76334	8.28981e-07	13	3	99	91
ETNK2	1.83038	8.36775e-07	1989	1074	448	462
IRX5	1.54493	8.45975e-07	1048	1115	356	466
AGR3	-1.71398	8.54661e-07	153	194	740	671
MPZL3	-1.4877	8.5887e-07	1600	1664	4742	6485
MYH15	-2.09093	8.65952e-07	73	38	344	282
NRM	1.83475	8.68649e-07	639	1147	236	297
ALDOC	-1.88338	8.75951e-07	242	406	1734	1286
KIAA1045	-3.29766	9.112e-07	1	2	78	28
PRSS35	1.94017	9.54879e-07	5284	5015	778	2104
SSPO	-2.1546	9.70119e-07	67	62	505	255
NIN	1.86829	9.75123e-07	671	1205	213	335
PIK3AP1	-1.94581	9.88369e-07	50	81	338	314
IL32	-1.57733	1.02007e-06	1908	2326	6111	9640
NRN1	-3.54196	1.02025e-06	0	0	82	11
LINC00483	-1.97241	1.02478e-06	165	210	1200	674
CYB5A	1.47368	1.02745e-06	2516	2392	875	1094
CD14	1.61521	1.02875e-06	738	882	240	343
AE000661.37	2.80297	1.03014e-06	52	268	17	17
PCYT1B	2.01699	1.10672e-06	897	1450	174	436
RNF223	-2.75971	1.13561e-06	8	4	76	69
NAAA	-1.63326	1.13732e-06	1171	844	4056	3612
PRSS36	-1.96655	1.14423e-06	80	57	398	291
SOCS2	1.92208	1.15312e-06	1148	2311	360	605
IGFBP6	1.78246	1.17332e-06	1127	1982	486	472
SEMA3B	-2.03607	1.17836e-06	2663	1137	11806	8521
BTN1A1	2.56763	1.22005e-06	215	1160	81	118
PPP1R32	-2.27902	1.22238e-06	24	20	178	120
ALDH2	1.46272	1.24049e-06	4806	4178	1698	1920
CPHL1P	-2.81818	1.28856e-06	5	5	75	57
STC2	-1.49515	1.30086e-06	3401	4122	10957	15132
MDK	1.50048	1.30102e-06	20809	23457	8899	8260
PVR	-1.58371	1.31589e-06	249	300	1005	1014
FSD1	2.212	1.32169e-06	117	243	37	38
APLN	-2.43446	1.32435e-06	16	9	98	106
GALNT3	-1.50664	1.33423e-06	758	772	2185	3181
RIMS4	-1.66727	1.35158e-06	1201	1769	6259	5364
JPH2	-1.61935	1.37593e-06	652	766	2942	2380
WNT11	-1.72172	1.3845e-06	429	559	2316	1707
MIR503HG	-2.38046	1.38465e-06	137	77	1179	392
TNFAIP8	-1.75941	1.4394e-06	247	248	718	1448
LINC00298	-3.0726	1.46666e-06	4	2	88	36
MGAM	-2.03378	1.5291e-06	39	45	262	189
THSD7B	1.77788	1.53078e-06	700	433	175	175
SERPINE2	-1.75953	1.53585e-06	91	116	464	414
HAVCR1	-1.51729	1.57388e-06	4471	5617	17980	17125
S1PR5	2.76496	1.6218e-06	45	77	8	5
EMX1	-1.77903	1.63385e-06	89	84	403	342
RP11-495P10.8	-3.04613	1.64586e-06	3	4	103	34
ITGB6	-1.77431	1.68485e-06	216	158	911	685
SP100	-1.93923	1.68584e-06	55	37	225	235
RP11-694I15.7	-2.06182	1.68675e-06	29	26	151	157
RP11-99J16__A.2	-2.2912	1.72565e-06	34	16	202	144
LAMC2	-2.07673	1.73639e-06	1812	4671	12624	25136
GRK5	-1.47556	1.75863e-06	842	813	2816	2763
BATF2	-2.0218	1.76141e-06	47	28	190	216
RP5-859D4.3	-2.90623	1.76615e-06	3	4	57	54
NEAT1	-1.89472	1.77741e-06	9949	4382	35152	33406
ITLN2	-2.42031	1.78028e-06	10	25	162	117
HIF3A	-1.67236	1.82068e-06	123	148	439	652
EPSTI1	1.8702	1.82071e-06	6551	2988	1356	1358
EGLN3	-1.46319	1.85762e-06	519	528	1554	1979
PITX1	1.70008	1.92098e-06	2501	4283	938	1329
MEOX1	2.64886	1.92571e-06	57	64	9	6
PIK3R5	-2.84369	2.02545e-06	6	7	133	45
PRR15L	-1.89817	2.03486e-06	77	47	303	294
TLDC2	-2.69343	2.05543e-06	3	11	74	87
MED12L	1.77246	2.08234e-06	334	477	133	117
RASSF8	1.44015	2.09779e-06	3008	3033	1055	1435
SERPINF1	2.48995	2.1524e-06	5201	869	429	504
IL1B	-2.03653	2.16698e-06	33	25	152	167
ATP2B3	-3.01964	2.20953e-06	1	4	55	47
WWC2	1.42354	2.2108e-06	5799	5239	2212	2351
CHRNA4	-2.61593	2.22803e-06	24	8	224	94
SLC41A2	1.82222	2.26713e-06	1032	534	207	261
RP3-395M20.8	-3.08706	2.26823e-06	3	1	58	38
COL6A2	-2.16394	2.28349e-06	964	337	4881	3015
CPN2	-2.76415	2.2836e-06	7	3	58	71
RP11-627G23.1	-2.65858	2.29483e-06	71	9	518	331
RP11-305P22.9	2.02852	2.33589e-06	478	584	173	81
NR1I2	-1.99745	2.34926e-06	32	30	164	164
HIGD1A	-1.47315	2.37854e-06	2543	3345	9136	10861
HTR1D	2.09593	2.38825e-06	197	116	37	35
VRTN	1.53636	2.3892e-06	825	923	273	395
EHHADH	1.61574	2.38972e-06	3065	1955	766	1026
EML6	2.55451	2.45312e-06	3566	525	297	277
SLC37A1	-1.48341	2.46477e-06	593	481	1642	2042
PLXNA2	-1.90289	2.50516e-06	167	93	448	845
TMIGD1	-2.66589	2.5072e-06	5	7	67	67
PPP1R3B	-1.42348	2.54669e-06	1632	1436	4390	5659
DSCAML1	-2.2612	2.56974e-06	29	24	233	122
TRIM31	-2.05864	2.62255e-06	32	30	126	230
ADARB2	2.10181	2.65637e-06	345	162	64	51
AXIN2	1.68325	2.66806e-06	989	1681	400	498
CEBPD	1.59444	2.69609e-06	4295	2827	1296	1256
ALDH6A1	1.59394	2.70532e-06	884	701	297	270
CYP27A1	-1.60278	2.73772e-06	1210	855	4148	3544
NUPR1	2.86013	2.74152e-06	412	51	28	13
AIF1L	1.7639	2.79745e-06	1374	1725	309	685
SLC3A1	-1.77307	2.82501e-06	629	323	2095	2021
TNNI2	-2.21961	2.95988e-06	47	36	366	165
CCL28	-1.48464	3.08499e-06	353	299	1023	1214
MYOM1	-1.96053	3.09847e-06	36	40	213	174
ATP7B	1.50576	3.10219e-06	5360	3800	1582	1981
GUCA2B	-2.29428	3.10491e-06	30	18	217	118
CELF3	-2.45875	3.11594e-06	22	6	113	129
EGF	-2.01741	3.17655e-06	62	31	264	237
USP49	1.47326	3.20645e-06	1155	1269	406	566
CAMK1	1.71824	3.24093e-06	262	232	71	90
ANKZF1	-1.48416	3.24563e-06	1733	1346	5313	5163
FADS6	-2.01301	3.29628e-06	287	152	1496	813
S100G	-3.35924	3.32311e-06	0	0	34	25
MED20	1.49154	3.3311e-06	1696	2166	643	882
ALDH3B1	-1.68837	3.34153e-06	640	469	2575	1838
MYL5	-1.54164	3.36464e-06	364	270	1100	1169
DCST2	-2.11869	3.44598e-06	31	21	173	135
MAPK12	1.47329	3.47048e-06	1421	1593	494	716
SNX29P2_1	-1.70707	3.57359e-06	80	68	293	316
ZNF827	-1.79488	3.57561e-06	96	60	295	404
CBS	1.43925	3.58808e-06	4273	3935	1717	1610
AMICA1	-1.5273	3.64381e-06	890	707	2990	2617
HCG4B	-3.13907	3.68196e-06	4	0	92	27
SCAMP5	1.54179	3.71276e-06	853	903	257	412
FAM131B	1.73056	3.76823e-06	756	1393	333	355
CTSC	1.94588	3.79673e-06	13097	16574	1982	6180
GLDN	-2.19953	3.89712e-06	32	16	175	134
DHCR24	1.40291	3.91265e-06	32136	26314	10847	13836
EPS8L3	-1.6105	3.944e-06	242	163	686	860
STT3A-AS1	-2.03495	4.03087e-06	116	48	505	391
HSPA2	1.91175	4.06566e-06	153	228	42	63
WDR54	-1.6686	4.15925e-06	147	198	746	615
TFAP2C	-1.7105	4.19242e-06	632	333	1729	2290
TTR	-1.95502	4.20959e-06	7028	2520	21172	28286
DUT	1.81866	4.26386e-06	1402	2750	448	807
LIMD2	2.00923	4.26546e-06	125	129	24	40
RP11-159N11.3	2.99935	4.27003e-06	55	25	2	3
RP11-568A7.2	-2.1801	4.33779e-06	18	21	140	107
FABP1	-1.59414	4.35739e-06	3361	2051	10205	9981
LINC00242	1.9066	4.40562e-06	140	186	37	53
GPR160	-1.65256	4.43562e-06	1429	811	4455	4317
ARAP3	1.6617	4.45736e-06	556	553	133	251
STARD4-AS1	2.0468	4.50562e-06	114	108	27	26
LOX	-1.8651	4.50836e-06	271	129	1031	842
SLC37A2	1.90697	4.565e-06	352	791	135	180
CA12	-2.06809	4.61306e-06	94	199	479	1259
EXPH5	1.51487	4.64966e-06	527	513	194	204
GLDC	1.38061	4.85094e-06	8396	7829	2932	4059
SERTAD4-AS1	3.07222	4.87812e-06	31	33	2	1
SP5	1.42663	4.93974e-06	2365	2758	886	1243
ACAT1	1.47873	4.95794e-06	5123	5601	1612	2691
CTD-2026G6.3	-2.28033	5.00318e-06	32	19	238	116
C1R	2.11218	5.02936e-06	848	290	141	111
RP11-511B23.1	2.09342	5.09341e-06	140	93	27	26
B4GALNT3	1.50198	5.10213e-06	3239	4762	1391	1722
GK	-1.70496	5.15497e-06	328	176	929	1159
MALAT1	-1.45315	5.2176e-06	6138	4414	16910	18348
ENPP7P8	-1.68937	5.31556e-06	1086	649	3912	3048
RP11-59H7.3	-1.67449	5.31923e-06	76	68	268	312
LSP1_1	-3.077	5.58218e-06	0	3	56	32
HSPA12A	1.51122	5.59422e-06	531	600	185	253
OTOF	-2.64481	5.60199e-06	4	15	143	66
TAPBP	-1.36311	5.66413e-06	1591	1786	4735	5827
RP11-1038A11.1	-2.28397	5.7212e-06	61	18	341	216
AF124730.4	-2.10811	5.89563e-06	31	16	136	146
TOX3	-1.54231	5.96511e-06	160	210	640	691
C6orf141	-2.40004	6.13534e-06	6	21	98	127
RP11-10A14.5	-2.2802	6.18893e-06	16	56	302	207
FRMD1	-2.7511	6.31251e-06	9	2	95	51
CLMN	-1.83543	6.42734e-06	266	138	1070	771
DNAH2	1.66565	6.55477e-06	457	323	106	160
RETSAT	-1.35634	6.6513e-06	1523	1354	3998	4960
RP4-639F20.1	1.51254	6.79489e-06	826	625	270	285
LARGE	-1.65499	6.83957e-06	85	78	329	313
ASS1	-1.93616	6.92712e-06	1429	505	4997	4788
WNT5A	1.48148	6.95683e-06	601	539	195	256
DKFZP667F0711	-2.94169	6.9934e-06	2	2	46	38
ZBTB16	1.7544	7.03674e-06	174	214	58	63
TSPAN11	-2.75987	7.15489e-06	5	3	68	43
OXT	-1.89643	7.20921e-06	79	58	406	252
UGT2B4	-2.26932	7.23591e-06	22	9	100	123
FAM43A	1.80674	7.24001e-06	255	167	57	69
GPRC5A	-2.11451	7.2951e-06	982	2651	5905	16951
PLS3	1.492	7.31345e-06	23148	15860	6218	9151
DUSP6	-1.69186	7.32525e-06	349	590	1400	2518
TMEM27	-1.70257	7.59798e-06	87	70	253	405
PRKX	1.4894	7.80429e-06	1494	1516	440	755
TMEM65	-1.69109	7.81595e-06	208	208	1013	653
ASXL3	1.97437	7.90169e-06	138	114	24	41
CHST7	-1.84992	8.04529e-06	135	238	1059	660
KCND1	-2.07775	8.22835e-06	41	33	277	145
MSX2	1.36755	8.37743e-06	1772	1939	697	911
LYZ	1.77652	8.37801e-06	543	316	144	115
RP11-410N8.1	-2.67287	8.43425e-06	8	5	111	43
KCNK15	-1.49499	8.68416e-06	207	274	809	858
CEA	-3.14386	8.90573e-06	0	1	23	42
STC1	-2.00159	9.00315e-06	341	106	1138	1298
SH3PXD2A	-1.36434	9.00362e-06	582	563	1728	1843
CDHR5	-1.96398	9.00408e-06	9033	2848	28409	34155
RP11-1220K2.2	-2.2887	9.34637e-06	23	82	497	254
KCNQ1	-1.94992	9.41838e-06	51	38	277	175
BAIAP2L2	-1.35333	9.42877e-06	1603	1454	4710	4718
SENP8	1.91574	9.58108e-06	140	112	29	39
ZNF488	-1.5842	9.58345e-06	588	914	3041	2513
CREB3L3	-1.5666	9.68182e-06	277	433	1339	1262
TWSG1	1.49172	9.73223e-06	2593	3704	985	1496
ALDH4A1	2.39824	9.81367e-06	53	66	9	10
RP1-124C6.1	-2.42495	1.0003e-05	20	6	136	86
ANPEP	-1.50578	1.00124e-05	763	499	1887	2573
SLC7A9	-1.89166	1.01419e-05	48	48	154	330
CTNNAL1	1.73279	1.04363e-05	2138	3666	606	1279
HNF4G	-1.67914	1.05485e-05	57	64	213	282
C3orf35	-2.08535	1.06589e-05	33	19	179	125
RP11-319F12.2	-1.69454	1.07799e-05	68	112	325	421
NKD1	1.43875	1.07826e-05	2221	1754	836	765
LCT	-1.55393	1.08294e-05	336	348	879	1672
ANKRD9	-1.78744	1.11243e-05	1140	911	5936	2953
POLR2L	1.42276	1.12042e-05	2571	3450	1043	1456
HIST2H2BE	-1.831	1.12841e-05	47	34	192	183
AC104534.3	-1.87041	1.13833e-05	200	112	929	539
SLC9A7P1	2.05964	1.15186e-05	121	135	17	44
C1orf51	-1.59115	1.15947e-05	90	77	290	341
ANGPTL3	2.79566	1.17204e-05	392	27	14	23
BTN3A2	-1.4027	1.20123e-05	243	253	720	887
KL	2.34653	1.23136e-05	418	105	26	65
LTB	-3.01365	1.2443e-05	1	1	35	32
TACSTD2	1.33688	1.28257e-05	1437	1453	564	715
LRRC31	-2.02433	1.30076e-05	66	24	259	243
APOL2	-1.60005	1.30181e-05	475	278	1492	1346
LINC00589	-2.25732	1.31694e-05	18	8	88	100
RP11-343J18.2	2.32984	1.31772e-05	66	56	9	12
VIPR1	-1.77534	1.33853e-05	378	166	1248	1145
HMHA1	-1.69908	1.3407e-05	1203	2200	8108	5743
SLC26A6	-1.5661	1.36306e-05	3180	2292	11634	8216
ERO1L	-1.59248	1.39644e-05	2366	4306	10164	15382
GPR161	1.37731	1.40246e-05	1456	1854	653	760
GPX3	-1.41084	1.40608e-05	5603	3906	15119	15697
PHLDB2	1.39226	1.41056e-05	4803	3542	1719	1783
APBB1	1.41055	1.45007e-05	2328	1702	813	854
RP11-452K12.7	-2.21089	1.47226e-05	12	12	74	92
KIAA0101	1.8327	1.47292e-05	1127	2588	372	722
SLC2A1	-1.9765	1.47574e-05	4534	15340	42788	65340
SIAE	-1.3146	1.51721e-05	4646	3822	11372	14239
TM7SF3	1.49968	1.53874e-05	2875	3329	838	1604
KCNK10	2.05145	1.58853e-05	78	112	22	22
SAMHD1	1.69893	1.59588e-05	692	1315	244	419
PTPRB	-2.116	1.60249e-05	15	16	78	117
SFRP5	1.75082	1.60835e-05	190	319	80	77
BCAS1	-2.0013	1.61024e-05	238	72	910	780
PIGR	-2.58461	1.61508e-05	3	9	42	98
RILPL2	1.60458	1.6521e-05	666	613	265	177
IFT27	-2.07195	1.69798e-05	86	50	552	225
PARD6A	1.83754	1.69834e-05	134	219	41	61
RAB11FIP5	-1.40411	1.73049e-05	850	653	2491	2340
PTPRR	-1.60832	1.73294e-05	139	94	357	549
ALS2CL	-2.22255	1.7421e-05	1389	331	7876	3734
CDC42EP3	1.53723	1.75344e-05	329	410	141	133
MAPK8	1.38402	1.76432e-05	1462	1306	470	716
SLC6A4	-1.48377	1.82998e-05	377	558	1668	1541
CD99	1.37206	1.8421e-05	30644	21546	10417	11898
CTC-497E21.3	-2.28592	1.84249e-05	8	16	104	75
DCHS1	-1.54234	1.8905e-05	97	130	354	477
WIPF3	-1.91902	1.89242e-05	43	122	384	461
HOXA9	2.01444	1.89563e-05	166	208	22	71
LGALS3BP	-1.39534	1.90027e-05	3277	2231	7961	9822
PDGFRB	2.06837	1.91255e-05	1784	450	250	256
SP6	-1.49278	1.91451e-05	670	410	1810	1947
IGFL2	2.0093	1.92912e-05	93	86	22	21
TLL1	2.11477	1.93761e-05	83	134	29	17
RP4-717I23.3	-1.62326	1.94808e-05	169	103	553	497
BEND7	1.51613	1.95994e-05	426	324	125	161
CHRNA2	-2.61905	1.97759e-05	20	3	201	65
TMC7	-1.74447	1.97907e-05	85	169	418	702
RP3-407E4.3	-2.17825	1.99475e-05	46	19	285	136
RP11-219E7.4	-2.7663	2.01175e-05	5	2	82	29
MYO5A	1.575	2.02302e-05	284	365	93	144
CCDC160	2.82656	2.07541e-05	24	50	4	1
ACOT12	2.08467	2.1097e-05	266	95	34	47
EIF4E3	-1.58394	2.13525e-05	71	66	240	277
AK8	-1.81432	2.14747e-05	54	43	261	180
UNC93A	-1.57192	2.16317e-05	943	538	2952	2509
TRIB2	2.00377	2.17918e-05	109	123	35	20
CASC16	-2.29373	2.19816e-05	13	16	150	66
LRP11	-1.35348	2.20338e-05	708	716	2315	2077
CTD-3064M3.3	-2.55354	2.20682e-05	2	11	83	59
C3orf80	1.87691	2.21136e-05	117	216	39	53
INCA1	-1.64585	2.22865e-05	141	106	565	400
LAMP3	1.74589	2.2827e-05	161	261	54	78
CDH23	-1.77362	2.29042e-05	63	79	381	239
RP11-347E10.1	-1.75305	2.30297e-05	41	36	144	196
COL11A2	-1.84482	2.31361e-05	84	58	421	239
TACC2	-1.3316	2.31931e-05	2808	3547	9745	9593
CTC-246B18.8	1.87026	2.34713e-05	116	101	27	33
LINC00263	-1.50988	2.37379e-05	229	208	866	658
KIAA1244	-1.64208	2.38682e-05	142	277	690	990
DCLK2	1.84419	2.50124e-05	124	105	28	37
FECH	1.54651	2.52066e-05	550	813	190	321
PRELID2	-1.32205	2.57429e-05	635	772	2076	2187
GDPD2	-1.79379	2.60925e-05	125	61	477	357
CNTFR	-2.51719	2.62276e-05	5	6	72	43
GDPD4	-2.04831	2.64268e-05	63	20	267	213
C1orf186	2.3151	2.65417e-05	589	110	71	45
FMNL3	1.54881	2.65637e-05	384	622	171	200
RHOU	-1.48648	2.67778e-05	1627	933	4264	4620
HS3ST3B1	1.96384	2.68325e-05	83	139	24	32
ADAM23	1.89543	2.69866e-05	3203	3738	399	1550
HEG1	1.44726	2.71002e-05	7550	4539	2218	2638
SNRNP25	1.60578	2.74093e-05	1313	2208	432	828
CD320	1.64831	2.74813e-05	2119	3568	626	1343
SMPD1	1.49132	2.75447e-05	2537	1483	752	797
LRP2	1.81165	2.81086e-05	2981	8652	1494	1908
TNFRSF10D	-1.32036	2.81584e-05	774	924	2159	3042
WSB1	-1.37396	2.81977e-05	4940	3298	12130	14000
SCARF1	-2.37834	2.83288e-05	14	9	139	54
EFNA1	-1.8839	2.83672e-05	4434	1339	12276	16628
F2R	-1.32006	2.85043e-05	681	552	1800	1934
LINC01091	-1.60856	2.86187e-05	169	98	531	492
SRMS	-2.37923	2.86671e-05	11	9	118	51
KIAA1211	1.37316	2.89788e-05	780	1022	353	416
GRK4	1.52761	2.94101e-05	247	311	92	118
LINC00571	2.00659	2.94379e-05	138	75	24	27
SMTNL2	1.33465	3.01621e-05	2056	2309	763	1179
NID2	2.10584	3.03314e-05	182	700	67	127
APOD	1.45465	3.06875e-05	4317	2682	1420	1346
NXPH4	2.01206	3.08199e-05	132	390	48	78
S100A13	1.71809	3.11431e-05	1316	757	401	239
GUCA2A	-1.59059	3.14496e-05	177	100	450	612
COL6A1	-1.69222	3.15164e-05	6051	2676	19961	15850
ZNF577	-1.92357	3.15421e-05	32	26	177	118
ALAS2	-2.75944	3.20495e-05	4	1	59	29
PRSS3	-1.43543	3.21375e-05	293	203	714	952
ARHGAP28	1.60109	3.21549e-05	5165	3171	968	2031
GRB14	1.67311	3.2445e-05	1571	791	279	514
APOBEC1	-2.76506	3.26536e-05	0	5	52	39
GIMAP2	-2.69945	3.31185e-05	7	0	44	66
RP4-665J23.1	-1.69532	3.32423e-05	46	46	203	178
LHPP	-1.42249	3.32999e-05	766	489	1807	2361
ITGA9	1.51861	3.34072e-05	496	750	184	292
LCN15	-2.96344	3.37823e-05	1	0	30	25
CMBL	1.36124	3.41662e-05	3218	2212	1070	1267
ALDH7A1	1.22163	3.45717e-05	7039	7233	3123	3751
SLCO1A2	-1.90077	3.47124e-05	34	27	182	122
RP11-568A7.3	-1.80161	3.53454e-05	35	26	131	151
GNB3	-1.80763	3.55205e-05	44	39	226	152
C16orf74	-1.56451	3.57489e-05	445	233	1263	1249
RP4-655J12.4	-2.27153	3.58181e-05	12	8	91	60
C1orf105	-1.86383	3.68835e-05	25	25	100	148
PALM	-1.34419	3.73914e-05	1110	854	3131	2907
SLC35D3	2.66491	3.81732e-05	18	100	5	6
GPR176	1.60751	3.82708e-05	268	464	109	148
PIR	1.41891	3.84932e-05	427	548	171	231
CHST9	1.75367	3.87106e-05	187	120	42	52
RAP1B	1.37823	3.99947e-05	2587	1765	778	1079
WDR60	-1.27138	4.007e-05	996	881	2725	2737
RP11-478K15.6	-2.68027	4.0669e-05	3	2	43	35
CRELD2	1.41939	4.1126e-05	1929	2754	735	1210
EIF4A2	-1.26119	4.12089e-05	11300	8923	25874	33079
ENKUR	-1.8941	4.13831e-05	24	26	141	109
MLXIPL	-2.0146	4.18427e-05	1085	338	5345	2536
LMF1	-1.5014	4.25004e-05	195	162	709	533
FAM47E-STBD1_2	-1.83486	4.27638e-05	36	22	128	150
KAL1	1.58447	4.30721e-05	183	178	55	74
AL355490.1	-2.12464	4.35301e-05	11	15	62	110
MPZL1	1.2468	4.35678e-05	13025	14349	5350	7653
BLMH	1.37274	4.36521e-05	1713	2150	627	1040
PIGZ	-1.55013	4.37577e-05	760	447	2502	1875
WDR91	1.54282	4.38749e-05	452	428	189	129
MDM1	1.35106	4.45282e-05	919	763	297	438
CTSO	-1.48751	4.46703e-05	322	187	835	944
CCDC170	1.88346	4.51211e-05	1247	388	178	266
S100Z	-1.95646	4.54441e-05	23	15	96	110
P4HA2	-1.39905	4.58592e-05	1299	1921	5508	4842
HK2	-1.95803	4.62968e-05	588	1905	3950	9994
SKA1	1.73003	4.67286e-05	488	1190	207	322
DHRS11	-1.29377	4.68994e-05	1639	1688	5248	4560
TMEM30C	-2.39055	4.71227e-05	8	5	71	47
KLF12	1.35041	4.71511e-05	844	761	363	325
CTD-2561B21.10	-2.99477	4.71987e-05	0	0	42	10
LGR6	-2.26943	4.77339e-05	13	6	84	62
GABRB1	1.6313	4.78135e-05	978	455	226	262
WNT10A	-1.63138	4.85653e-05	46	46	178	186
RP11-441O15.3	-1.51089	4.8847e-05	94	79	317	296
GLCE	-1.24017	4.91138e-05	631	595	1584	1927
ARL14	-2.00372	4.94432e-05	19	22	74	166
RP11-404P21.8	-2.59972	4.98882e-05	3	3	43	38
SERPINC1	-1.82538	5.00277e-05	259	88	881	749
ADI1	1.29376	5.01795e-05	2540	3113	1047	1540
SLC25A21	1.58589	5.0748e-05	191	205	54	88
PTPRH	-1.53052	5.13562e-05	111	192	540	557
TNFRSF12A	-1.29325	5.14489e-05	1564	1142	3782	4281
WNT6	2.02322	5.16462e-05	197	298	83	27
ABCA12	-1.83764	5.17569e-05	26	26	134	114
NOL3	-1.43498	5.17693e-05	869	595	2686	2147
LHX2	1.72161	5.17797e-05	150	240	45	79
ALOXE3	-2.14247	5.21383e-05	18	14	58	163
SFI1	-1.24475	5.21685e-05	1601	1332	4064	4322
RP11-290F5.2	-2.32461	5.23634e-05	5	9	61	57
DNAH8	-2.02396	5.23668e-05	14	15	84	85
BIRC5	1.59012	5.258e-05	500	987	267	254
PXDN	-2.32101	5.25912e-05	25	10	214	66
RP11-38L15.2	1.79225	5.28925e-05	437	182	92	88
RP11-123O22.1	-2.05595	5.44526e-05	14	14	92	76
MYL3	-1.79541	5.46135e-05	96	267	911	748
TMEM254-AS1	1.50406	5.4854e-05	230	316	94	114
RAB6B	-1.47012	5.52834e-05	274	169	773	746
ULBP2	-1.51914	5.59447e-05	101	116	433	337
CUBN	-1.49864	5.59678e-05	628	360	1863	1591
CTD-2530N21.4	-1.46781	5.64291e-05	79	90	270	313
FAM222A	1.555	5.64509e-05	218	319	80	117
CHRNA5	2.04843	5.66907e-05	106	306	28	67
MST1P2	-2.19392	5.69236e-05	486	94	2781	1190
EIF4EBP1	1.41034	5.69869e-05	1810	2476	647	1147
RP2	1.22399	5.70796e-05	2321	2408	974	1304
STAB1	-2.1772	5.72323e-05	39	17	277	98
CSPP1	1.39572	5.72385e-05	1527	977	453	595
SLC35B3	1.2462	5.75224e-05	2670	2181	1075	1204
C17orf78	-2.88674	5.76264e-05	1	0	28	24
APCDD1	2.65137	5.76628e-05	20	62	5	2
RP11-499P20.2	-2.34844	5.77364e-05	6	6	52	54
PDGFRL	1.6083	5.78422e-05	158	168	46	68
MFF	1.19744	5.89882e-05	4286	4256	1998	2168
G6PD	1.48434	5.90761e-05	1757	3028	708	1168
RARRES1	-1.35705	5.92253e-05	175	213	522	706
FAM171B	1.35385	5.9749e-05	1065	912	326	538
RP11-304F15.6	-2.14303	5.98708e-05	37	14	229	102
HIST1H2AE	-2.09286	6.01282e-05	22	28	220	85
PAPSS2	-1.44818	6.04538e-05	1217	684	2718	3780
RP5-1120P11.1	-1.73265	6.34539e-05	79	84	454	238
KBTBD8	2.15802	6.53351e-05	55	199	23	27
TNS3	1.17858	6.67959e-05	13091	11959	5742	6686
KDELC2	1.48215	6.71084e-05	6134	8436	1835	3938
DRAM1	1.28056	6.76608e-05	2591	1946	894	1192
C2orf27A	-1.55149	6.7961e-05	53	59	200	215
TMEM97	1.35381	6.81414e-05	16560	19656	5570	10325
MUC4	-1.90378	6.8415e-05	28	22	154	100
TCF7	1.52642	6.92477e-05	1227	1894	386	802
RP11-314M24.1	2.44996	6.99037e-05	276	66	36	6
ITGB4	-1.26246	7.0061e-05	967	1211	2661	3739
ETS2	-1.30296	7.06314e-05	796	905	1966	3231
CTD-3187F8.14	-2.58243	7.16026e-05	0	8	53	57
RP11-119D9.1	-1.9584	7.18704e-05	316	114	1595	679
SLC44A2	1.27057	7.28469e-05	3533	4877	1749	2135
PGC	1.59068	7.30658e-05	332	356	147	89
MGAT5B	1.90031	7.30803e-05	85	172	25	43
RP11-855O10.3	-2.06253	7.32606e-05	25	11	131	87
CDK6	1.63308	7.32718e-05	4085	8229	1351	2917
SPHK2	1.31722	7.38134e-05	6659	4361	2259	2629
ZDHHC14	1.41454	7.3922e-05	2353	1355	707	809
ESYT2	-1.22601	7.39882e-05	4308	3342	10121	11526
PRKACB	1.64716	7.49137e-05	369	207	71	124
RP11-356O9.2	1.8959	7.54627e-05	173	141	20	65
FBXO32	-1.76578	7.5565e-05	52	35	232	154
CAPN3	-2.69466	7.57118e-05	4	0	44	32
DCST1	-1.84492	7.59465e-05	26	30	161	108
SCIN	-1.85917	7.603e-05	25	18	105	108
EBI3	-1.83098	7.60845e-05	51	27	127	258
TMEM229B	-1.58459	7.72218e-05	60	44	182	217
FAM3B	1.2703	7.74211e-05	1174	1089	422	631
NEBL	1.54404	7.81822e-05	1078	529	270	318
KPNA3	1.4424	7.86943e-05	6792	8710	2029	4313
FMO5	-1.85775	7.91455e-05	96	31	325	300
TNFSF15	-1.7375	7.96398e-05	102	48	232	443
RP1-182D15.2	1.87148	7.9813e-05	90	77	19	26
UNC13D	-1.43265	8.02416e-05	101	110	368	334
RPL32P3	-1.46545	8.06891e-05	99	74	280	317
DPEP1	-1.58543	8.12227e-05	523	295	1859	1207
MUC20	-2.0475	8.18982e-05	15	13	99	69
TMEM161B-AS1	-1.4116	8.30339e-05	356	248	1077	889
RP11-167H9.5	-2.83244	8.31841e-05	1	0	27	23
PGK1	-1.3246	8.42876e-05	9989	15910	36446	43157
AGTRAP	1.18748	8.45977e-05	2258	2481	1068	1266
LRP1	-1.40123	8.46421e-05	14497	9969	45076	33533
ZNF267	1.24732	8.64065e-05	1295	1105	478	655
ITGB7	-2.20576	8.64855e-05	11	9	94	51
APOL4	-2.702	8.71148e-05	1	2	38	25
TRPC6	-1.89195	8.75031e-05	53	20	208	163
LYPD6	-1.42781	8.7538e-05	249	433	1102	1174
SIRPA	1.18762	8.77883e-05	2781	2455	1172	1407
ERC1	1.20495	8.82106e-05	3864	4404	1691	2350
INPP5J	-1.47794	8.84803e-05	210	182	800	541
RP11-525K10.3	-1.76694	8.98301e-05	49	141	422	440
CYP3A5	-1.27202	9.09825e-05	493	372	1167	1380
LPCAT2	-1.20984	9.15266e-05	1161	964	2858	3071
LINC00261	1.47005	9.16134e-05	228	206	85	83
FLNC	-1.19965	9.2022e-05	3020	3744	8904	9842
LIPA	-1.26335	9.25202e-05	2622	2391	7882	6571
LENG8-AS1	-1.4795	9.33852e-05	118	82	361	333
PARVA	1.55449	9.3615e-05	2057	2902	528	1319
THSD7A	-2.2786	9.37586e-05	5	8	45	64
RP4-813D12.3	2.20938	9.38633e-05	67	52	5	17
PPT2	1.68883	9.41031e-05	109	155	35	50
ACPP	1.58696	9.41951e-05	164	272	72	81
GUSB	-1.31742	9.52652e-05	4358	2729	9971	11681
XXbac-B444P24.10	-1.70135	9.53369e-05	105	68	461	259
SMARCD3	1.34847	9.54299e-05	1067	853	450	367
IFT57	1.36738	9.6529e-05	1088	1300	362	671
PCDH12	-2.4408	9.66097e-05	10	1	62	56
C12orf68	2.4387	9.73544e-05	29	43	4	5
NLGN3	-1.70087	9.90258e-05	65	40	259	182
KLHL2P1	-2.17162	9.91836e-05	8	11	80	54
SLC26A2	-1.20775	9.97017e-05	10917	14131	33501	36346
AQP3	2.0102	0.000100362	5620	1554	1129	453
PTN	1.84976	0.000100445	130	103	40	22
UCA1	-2.21013	0.000100517	6	10	65	55
SLC5A11	-1.89694	0.000100528	48	26	246	128
GDPD5	-1.41876	0.000100798	681	526	2330	1601
LDHA	-1.79944	0.000100981	5821	21059	53478	74225
LPCAT3	1.36356	0.000101489	3523	3166	972	1938
RRAGD	-1.4566	0.000101944	687	353	1589	1995
ETHE1	-1.18873	0.000101965	565	562	1413	1695
EPHX1	1.25735	0.000102356	3033	2200	1175	1248
FLVCR1	-1.20771	0.000103348	2484	2530	7268	6614
TMEM52B	1.59958	0.000104675	1868	1058	310	732
RTN2	1.45129	0.000104779	320	235	110	108
WFDC2	1.68706	0.000104954	249	149	73	52
FAM156B	-1.66095	0.000106371	33	42	161	146
RINL	-1.46634	0.000106632	122	78	323	370
METTL25	-1.23107	0.000106728	511	477	1425	1369
PNPLA1	-1.96258	0.000107097	30	11	112	117
TTBK1	-1.91911	0.000107546	105	27	372	325
RP11-689P11.2	-1.69646	0.000107571	50	34	201	152
PAIP2B	1.26637	0.000107866	807	1039	374	481
CENPF	1.50316	0.000108482	4672	10194	2665	2941
NAT2	-1.87787	0.00010906	15	22	86	104
RP11-104J23.1	-2.52354	0.000110772	3	3	49	29
RGS2	-1.39984	0.000111739	126	195	488	564
SEMA3G	-2.21816	0.000112579	8	8	74	47
RIMS1	1.8739	0.000112649	92	136	38	21
TMEM198	-1.27286	0.000112829	422	326	1092	1101
TBPL2	-2.17668	0.000113726	9	7	48	70
HLF	1.71175	0.000114313	1321	457	233	325
RPL17P50	-2.02942	0.00011436	14	10	73	72
SLC5A9	-1.85694	0.000115779	1360	358	4905	3540
ABHD4	1.20326	0.000115785	4793	3756	1996	2137
COL16A1	-2.46265	0.000116391	6	3	72	29
FREM2	1.44774	0.00011681	5328	3306	1962	1389
CTA-109P11.4	2.26631	0.000117012	41	53	10	5
RP11-465B22.3	-1.63182	0.000117573	296	151	1082	673
RAD51C	1.38614	0.000118615	441	691	222	250
PNISR	-1.28206	0.000119262	2928	2178	8055	6935
CCDC3	1.21457	0.000120912	1136	1045	521	521
SPAG6	1.4432	0.000121194	430	273	125	155
AC027612.6	-1.4148	0.00012432	541	442	1921	1272
GRAMD3	-1.52169	0.000125321	124	71	364	341
RASGRF2	1.50968	0.000127417	517	875	182	350
KLF4	-1.26961	0.000127772	205	206	513	705
LGI1	2.30849	0.000128458	92	27	9	9
PLBD1	1.42723	0.000128675	857	1604	449	544
PRR15	-1.19846	0.000129239	1308	1569	4008	3934
GPR35	-1.30568	0.000129248	1822	1226	4803	4344
RP11-1008C21.1	-2.06626	0.000130537	7	18	79	80
PDK3	-1.43461	0.000130704	69	84	248	268
RP11-569G13.2	-1.97206	0.000131847	14	14	88	70
DNAJC15	1.45716	0.000134679	19415	9299	5548	5648
FBXO30	1.24227	0.000135318	1102	1305	457	685
C4orf3	-1.28949	0.000136729	4007	2732	10509	9450
CALML4	-1.38774	0.000137763	247	166	707	620
OR7E47P	-2.34821	0.000137911	9	2	43	64
NT5C3B	1.21408	0.00013869	2044	2466	888	1299
LPAR5	-2.03182	0.000138733	10	13	75	65
C8orf58	-1.45649	0.000138954	72	78	271	241
MAF	-2.00114	0.000139596	1468	277	6203	3842
RAB36	1.89954	0.000139724	88	63	15	24
ARRDC4	-1.76462	0.000139975	26	67	176	255
AF064858.10	-2.51678	0.00014033	3	2	29	41
COTL1	1.75692	0.000140707	10223	26077	2964	8182
ACAT2	1.31804	0.000140794	2603	4221	1476	1521
AMOTL1	-1.14717	0.000140983	3748	4403	9735	12083
LINC00672	-2.32821	0.000141951	26	2	158	94
SHF	1.60947	0.000143322	533	236	126	136
FCAMR	-2.24271	0.00014394	10	4	43	73
AP001055.6	-2.67742	0.000143961	3	0	52	18
ZNF503-AS2	1.30139	0.000144643	480	418	165	240
USH1C	-1.27527	0.000145176	6135	3931	14405	15272
EXTL2	1.31879	0.000145954	409	338	160	168
HACE1	1.36228	0.000150907	279	309	102	150
SGK2	-1.89492	0.000151128	565	121	1884	1687
SEC1P	-1.98352	0.000153917	21	12	116	72
FRMD6	1.32719	0.000155248	1062	1669	496	709
HLA-F	-2.08329	0.000155276	15	11	111	55
MEIS1	1.68117	0.000156121	100	150	42	37
CRNDE	1.24637	0.000156961	1469	1307	693	589
AASS	-1.22495	0.000158124	441	571	1242	1651
AMER1	1.34356	0.000159079	1002	1529	426	680
RP1-209A6.1	1.49733	0.000160006	428	252	136	118
COL4A5	1.22181	0.000160869	4372	3076	1608	1950
TM2D2	1.22231	0.000162325	1442	1688	595	914
GSN	-1.80639	0.000162587	17677	4329	53778	51055
RP11-554A11.7	-2.59257	0.00016341	3	1	50	20
CTD-3018O17.3	-1.99143	0.000164564	11	12	63	73
PKP2	1.30762	0.000164801	9649	12748	3568	6573
PSEN2	1.42088	0.000165797	854	963	233	519
RP11-677M14.7	-1.64902	0.000166068	76	42	277	200
MIR3648	1.47709	0.000168331	278	483	151	139
RP11-923I11.6	1.61635	0.000169666	486	223	129	108
ZNF862	-1.72565	0.000169761	0	0	0	0
HSF2BP	1.46552	0.000170274	221	305	77	130
TRIM9	-1.49001	0.000174997	152	301	628	1007
TBC1D12	1.15337	0.000175066	2264	1931	999	1110
C9orf116	1.73015	0.000175568	126	81	27	36
MORC4	1.6489	0.000176084	2112	4743	666	1651
CCDC141	1.23461	0.000176348	570	655	285	290
RP11-108K14.4	-2.46365	0.000176401	2	4	46	29
TCAP	-1.87106	0.000176817	35	18	167	100
PFKFB1	-1.77461	0.000177296	46	23	185	131
RHOV	1.62041	0.000177719	122	193	57	48
ENTPD2	-1.56871	0.00017839	105	118	534	295
HOXA1	1.40242	0.000178561	504	566	147	301
TINCR	-1.43189	0.000179012	81	82	296	249
SALL2	1.18762	0.000179122	779	843	349	449
ARHGAP27	-1.15942	0.000180171	3071	2543	7530	7527
SLC35B4	1.45054	0.000181033	885	1347	288	610
COL5A1	-2.04636	0.000181439	112	30	636	222
TMEM176A	-2.35397	0.000182196	11	7	142	28
RP11-242J7.1	-1.83184	0.000182312	24	16	107	89
ADM	1.35555	0.000184241	4471	2425	1355	1586
AAED1	1.26637	0.000185184	521	640	220	318
FZD2	1.25153	0.000186801	828	820	410	347
DCXR	1.15855	0.000187306	1976	2396	977	1222
PTPRVP	-2.33178	0.000187478	7	5	82	30
LGALS17A	-2.75818	0.000189972	0	0	22	16
ILF3-AS1	-1.23779	0.000190053	283	290	855	777
ARHGAP42	-1.21387	0.000191711	740	568	1538	2181
RBM24	-2.42643	0.000191754	3	5	66	25
BLCAP	-1.10088	0.000191778	3408	3492	7984	9843
GEM	-1.35777	0.00019228	124	193	472	535
RARB	-1.31542	0.000192855	112	120	304	412
GAL3ST4	-2.06614	0.000193369	12	20	143	58
PACSIN1	1.93667	0.000194233	67	208	36	30
CTA-398F10.2	1.79514	0.000195329	106	73	28	22
TTLL3	-1.69154	0.000196039	59	27	191	176
AB019440.50	2.03524	0.000196742	69	340	37	52
SPIRE1	-1.47702	0.000198294	123	126	281	619
ANTXRL	-2.63532	0.000198889	1	1	29	22
GCNT2	1.32888	0.000201917	2716	4765	1597	1649
SLC28A3	1.88218	0.000202062	73	209	38	34
ABCB8	1.42695	0.000204429	672	1277	316	473
FNDC5	1.9557	0.000205318	60	54	12	15
KIAA1462	1.7805	0.000206041	174	587	104	114
CRABP1	1.12131	0.000207051	5863	5044	2683	2933
RP11-245G13.2	-2.52437	0.000207226	1	3	35	28
TERT	-2.11621	0.00020825	20	132	708	314
KRT15	-1.51112	0.000208354	151	109	570	353
SOAT1	1.15373	0.000208599	2756	2411	1083	1537
TPM4	1.29151	0.000209125	11478	17734	5099	8211
GCGR	-2.41775	0.000209619	9	5	132	21
GIPC2	-1.18137	0.000211419	600	471	1341	1607
TOE1	1.24847	0.000211528	1040	1070	367	631
OSBPL6	1.61762	0.00021359	157	107	47	41
FAM83D	1.36227	0.000214085	2942	5574	1738	1857
DYRK1B	-1.34515	0.000217878	90	86	246	310
LENG8	-1.36142	0.000217891	5069	3353	15468	10874
CHPF	-1.1338	0.000218917	1839	1574	4427	4563
GALNT9	-2.26042	0.000219817	6	8	85	33
PTPRD	1.22585	0.000221016	1370	1133	464	738
GNB5	1.24801	0.000221114	507	522	248	227
GYLTL1B	1.31098	0.000222657	1387	2034	566	970
CTSV	1.18241	0.000223447	6863	4900	2611	3179
RP11-655M14.13	-1.64898	0.000224719	49	43	232	140
IQGAP2	1.2729	0.000225545	4632	5256	1574	3029
PPM1K	1.20954	0.000225939	1005	1311	552	555
SPOCD1	-2.01634	0.000228658	17	8	89	63
TMEM133	-1.3836	0.000229276	147	92	366	411
MAFF	-1.18092	0.000229941	456	367	1058	1203
CTD-2527I21.4	-2.62184	0.000232047	1	1	35	17
RASD1	1.46146	0.00023205	1619	765	374	560
LTBP4	-1.25919	0.000233094	1177	827	3113	2691
SV2A	1.44845	0.000233807	214	359	110	114
C22orf43	1.48104	0.000235387	202	283	66	122
DLL1	1.48646	0.000235898	266	243	115	74
ELF3	-1.19059	0.000236498	1401	999	2945	3730
SAE1	1.24495	0.000236915	7999	11920	3743	5656
FKBP5	1.83573	0.000237898	912	2186	172	701
H2AFX	1.371	0.000238082	5642	11098	3433	3565
SLCO2A1	-1.49833	0.000238911	159	79	441	409
IFI27	-2.08087	0.000239941	7	12	75	51
PEG10	1.4873	0.00024082	89542	36367	21073	26794
MCAM	1.59126	0.00024247	370	981	218	247
RP11-421F16.3	1.30063	0.000243391	685	649	212	393
FMO9P	-2.35963	0.00024604	8	1	54	41
AC007879.5	-1.69939	0.00024815	26	24	116	100
ADCY4	-2.25817	0.000250401	13	4	106	38
GPR133	-2.00237	0.000250861	90	25	494	177
FARP1	1.10099	0.000255549	5567	6282	2718	3519
RP11-54F2.1	1.50409	0.000256393	457	678	127	308
CST5	-2.65906	0.00025713	1	0	29	16
MYH7B	-1.66405	0.000262064	119	63	487	258
FAM13B	1.13934	0.000262285	1083	1056	468	625
TMEM37	-1.28733	0.00026275	1177	751	3056	2668
EDA	-1.53093	0.000268	170	333	606	1312
CSRP2BP	1.22209	0.000269258	5331	3434	1884	2287
CDC14B	1.09028	0.000270183	3230	3521	1644	1924
PPARG	-1.18044	0.000270373	1224	933	2445	3543
FAM13C	-1.35579	0.000272354	250	144	601	650
PITPNM2	-1.18286	0.000274378	480	447	1331	1199
KCNAB2	-1.37183	0.00027996	1027	513	2384	2574
DCBLD1	1.46101	0.000282158	804	473	165	340
MDGA1	1.9668	0.000284697	298	68	46	37
AMOT	1.09339	0.000285199	2966	2676	1395	1574
MAP3K3	1.35311	0.000286796	516	472	244	168
DRD4	-1.59762	0.0002869	45	35	179	133
C6orf211	1.24153	0.000288704	4778	2964	1589	2043
SMOC1	-1.97551	0.000291096	28	10	143	77
KCNG3	-1.6764	0.000291746	21	28	98	112
AC004840.9	1.27771	0.000292234	372	304	151	154
FAM161A	1.5198	0.000293054	156	233	51	94
RP11-600F24.7	-1.5973	0.000295007	125	119	642	292
C1orf216	1.46981	0.000295049	201	345	82	130
CCNB1	1.26793	0.000297637	5897	10106	3502	3794
AOX1	-1.58119	0.000297822	40	30	112	164
RP11-295K3.1	-1.74072	0.000297906	19	20	87	91
MICAL1	-1.1791	0.00029823	675	669	1970	1681
P2RY1	1.20403	0.000301727	846	1162	469	495
AMMECR1	1.44559	0.000303346	918	1688	347	697
SYBU	-1.27549	0.000304167	200	243	500	839
TBX10	-2.14912	0.000304373	14	6	104	42
ZC3H6	-1.28377	0.000304703	177	152	525	450
DAO	-1.64085	0.000305832	58	26	166	181
NEDD4	-1.08292	0.000305965	1599	1525	3487	4504
SDF2L1	1.17083	0.000306768	1539	1846	670	1024
CCNG2	-1.25721	0.000307342	2337	1415	5481	5454
ANO4	-1.54431	0.000308682	43	32	127	157
AP5S1	1.3588	0.000309877	512	610	158	327
KCNK5	1.08462	0.000312072	2137	2149	1068	1202
RAMP2	1.24883	0.000312194	817	1003	315	543
SEMA6A	-1.12487	0.000312682	719	885	1944	2283
PRKG1-AS1	1.89143	0.000312905	62	75	10	25
CLDN16	-1.65179	0.000312957	75	30	225	211
KCP	-1.76744	0.000319785	137	45	533	301
TMEM176B	-2.32799	0.000322725	11	5	134	23
TUBB6	1.457	0.00032294	4562	10507	2277	3644
RAB15	1.2594	0.000324126	355	294	135	164
SCARA3	1.24278	0.000325318	2300	3768	1269	1569
MOCS2	1.10407	0.00032669	1418	1424	644	847
CYP2F1	-2.23449	0.000330712	2	9	41	57
AOC2	-1.53917	0.000331249	32	48	141	160
COL9A2	-1.78329	0.000332661	91	26	316	236
FBXW12	1.67647	0.000333819	113	80	33	27
GLS	-1.05629	0.00033382	5042	5171	11443	14102
PMP22	1.38679	0.000334624	517	308	134	210
AC074183.4	-1.6863	0.000335197	35	51	236	127
GRIN2B	1.37467	0.000338614	423	739	191	299
LINC00514	-2.17829	0.000340333	12	3	72	46
DSTN	1.06078	0.000343377	11394	10311	5319	6422
RASL10B	1.26152	0.000344391	694	1107	381	446
FUT11	-1.30185	0.00034457	488	780	1460	2466
SMYD2	1.26213	0.000346215	4535	6923	1985	3351
SYT13	1.09942	0.000346594	1190	1174	557	684
REG4	1.8648	0.000348215	462	2018	180	478
SNHG7	-1.37554	0.000350742	2032	1846	7870	4368
FAM162A	-1.0871	0.00035638	1878	1581	4169	4663
CES5AP1	-2.35362	0.00035927	2	6	64	24
PPAP2C	1.33475	0.000362037	279	442	143	168
MID1IP1	1.15869	0.000362168	2779	1983	1129	1243
IFNL3P1	2.15955	0.000362648	40	50	3	13
CAB39L	1.17908	0.000363216	1000	1371	565	595
SLC16A3	-1.36113	0.000363473	161	162	607	408
GGCX	1.18508	0.000366742	3743	2781	1255	1971
HHAT	1.17905	0.000367175	607	530	236	326
BCAN	-2.45937	0.000373141	4	0	30	34
FBN3	1.19723	0.000375211	1598	1273	743	628
HMGN2	1.09606	0.000376729	3620	4441	2021	2200
SPTSSB	1.38495	0.000379039	2848	1319	793	925
TEP1	-1.20733	0.00037951	1999	1316	4746	4525
SFXN3	-1.2008	0.000379848	2064	1462	5216	4558
GBE1	-1.14817	0.000381208	553	600	1231	1903
KIAA1217	1.05324	0.000382144	11111	12331	5871	6863
RP11-24F11.2	-1.92819	0.000382944	14	10	78	57
PTK6	-1.61373	0.000393627	54	55	283	146
PIWIL2	-1.19022	0.000394249	201	171	465	572
PALD1	1.92095	0.00039491	298	1377	98	318
MNS1	1.83608	0.000400283	57	160	28	29
MLLT6	-1.14103	0.000401739	2329	1751	5510	5309
ZNF274	-1.14755	0.000402957	378	376	1039	969
LEPREL2	-1.14265	0.000403527	999	1132	3012	2625
IKBIP	1.12165	0.000405299	906	970	478	481
GAS2L1	1.2868	0.000406409	1027	1249	593	407
CDH4	-1.32384	0.000407597	78	80	245	244
PSCA	-2.40507	0.000408005	0	6	49	31
ANKRD33B	1.33144	0.000408234	392	621	169	274
LRRC37A5P	-1.97061	0.000408742	13	14	109	49
ANKRD24	-1.95455	0.00040897	11	11	77	51
APCDD1L-AS1	-1.97851	0.000409608	7	12	57	59
ARHGAP29	1.07552	0.00040972	1812	1810	841	1100
TSPAN32	-1.85576	0.00041081	51	15	211	127
LPIN3	-1.45763	0.000414081	3436	2088	12254	6512
RP11-923I11.7	1.61883	0.000418693	461	219	141	78
APOA2	-1.17352	0.000419334	5852	3812	11677	14949
SH2D4B	-1.6071	0.000420107	25	34	125	111
KCTD3	1.11903	0.000423121	3360	3769	1454	2261
CCDC106	1.1839	0.000423272	586	559	291	263
EIF2AK4	1.08192	0.000426731	3258	3384	1459	2095
FAM183A	-1.88689	0.000427468	17	12	96	59
CAMK2N1	-1.28547	0.000428013	2702	1635	7157	5713
SEMA3A	1.25999	0.000430454	1886	1835	568	1177
MRO	-1.78354	0.000431239	31	19	153	83
RP11-544M22.1	-2.27511	0.000433569	4	3	36	34
FN1	1.2262	0.000434533	160147	264704	101458	97429
KLF7	-2.21887	0.000435632	7	4	66	29
FAM211A	-1.56526	0.000440914	129	52	378	315
SETBP1	-1.24235	0.00044433	308	319	1026	765
SI	-1.3813	0.000446003	287	534	1506	1139
PDE10A	-1.13125	0.000448218	373	455	950	1259
QKI	1.07697	0.000448997	3531	2895	1578	1844
AC005154.6	-1.29348	0.000451601	524	311	1341	1164
MRAP2	1.89579	0.000451814	43	79	12	18
PSAT1	1.42105	0.000455474	944	1498	295	705
RP11-2I17.4	2.11276	0.000455514	44	35	9	5
ST6GALNAC1	-1.5731	0.00046387	29	61	149	206
IQSEC3	-2.05605	0.000465059	15	5	85	49
CREB3L1	-1.14061	0.000465548	1525	1870	3540	5658
FLVCR1-AS1	-1.4936	0.000465828	94	102	449	242
ARHGAP20	1.60991	0.000470342	109	79	26	37
ZNF771	1.29156	0.000478456	300	224	112	121
TRIM40	-2.39656	0.000478656	3	1	24	34
ADSSL1	-1.59851	0.000479094	43	40	205	120
ZFP36	-1.20198	0.000479764	715	455	1446	1858
ALOX5AP	-1.668	0.000479938	23	43	165	114
ENPP7P4	-1.80933	0.000486547	28	14	128	78
CTB-171A8.1	-1.62288	0.000487194	49	30	194	124
COMTD1	1.12433	0.000487979	969	1168	460	643
GCLC	1.17616	0.000489273	4687	3535	1530	2567
GUCA1B	-1.50995	0.000490655	48	36	168	138
RP11-400F19.8	-1.55333	0.000493148	38	33	152	117
RP11-517P14.2	1.65075	0.000494604	90	137	23	51
RP11-84A19.4	-1.99677	0.000495801	13	6	68	51
PLEKHS1	-2.22057	0.00049611	4	4	39	34
GPR39	1.21927	0.000496343	761	507	270	332
CTD-2231H16.1	1.75325	0.000496528	69	134	35	22
PET112	1.14245	0.000498848	1212	1532	562	837
FAM46A	1.1095	0.000500842	6192	4522	2446	3129
AP000769.1	-1.31507	0.0005021	103	154	416	372
RP11-203M5.6	-2.33184	0.00050265	5	1	42	28
TMEM198B	-1.5388	0.000507832	358	145	1122	744
INTS4L2	-1.76797	0.000509015	21	13	85	77
ETV7	-1.53705	0.000512375	32	29	109	122
RHBDL1	-1.66387	0.000513311	145	126	833	280
KIF20A	1.29705	0.000513957	2978	5585	1970	1791
CTA-211A9.5	-1.62751	0.000515643	46	22	147	132
OPTN	-1.15767	0.000515644	3517	2276	7324	8384
TMEM86B	1.29368	0.000518984	1074	623	392	355
RP11-196G11.1	-2.12559	0.000520419	3	9	46	47
RHOF	-1.10315	0.000521621	318	304	759	854
MED21	1.11261	0.000522584	1721	2104	810	1186
ACADSB	1.46505	0.000526433	5527	2051	1416	1461
FAIM	1.26641	0.000526453	547	610	182	355
P2RX4	-1.20897	0.000532182	2171	1435	5460	4619
AGPAT4	1.34309	0.000533542	1005	572	371	290
CCDC138	1.43872	0.000533822	456	875	174	358
SNX21	1.12298	0.000535423	537	535	245	306
ERAP2	-1.27717	0.00053562	175	116	438	429
AP001187.1	-1.85424	0.000539036	44	11	167	120
SPRY1	-1.26537	0.000539459	460	286	856	1389
EGFR-AS1	-1.78355	0.000542285	15	16	84	66
MICALL2	-1.33187	0.000548181	820	794	3159	1775
SERPINA12	-2.0856	0.000548585	52	6	286	119
HYAL3	1.32506	0.000551922	166	194	70	86
GDF7	-1.60977	0.000554789	185	95	758	343
LZTS3	-1.15838	0.000556321	526	631	1687	1416
TUBA4A	-1.17935	0.000556472	440	338	1134	992
ENTPD5	-1.315	0.000558963	1072	521	2318	2614
ATP6V1C2	-1.61399	0.00055996	173	55	503	418
STIL	1.20384	0.000560519	1133	1823	619	805
NTAN1	1.35558	0.000560546	199	191	90	72
LINC00938	-1.11984	0.000561256	347	346	929	881
AC095067.1	2.05008	0.000565136	52	30	7	9
NAT14	1.0909	0.000566552	1464	1228	697	711
STMN1	1.0791	0.000567208	4090	5341	2253	2765
HOXA13	-1.34649	0.00056826	189	144	351	735
PSG9	-2.55796	0.000568377	0	0	14	19
MPDZ	-1.83294	0.00056883	15	11	72	62
NCKAP5	-1.36074	0.000569455	107	212	485	544
RP11-706D8.3	-2.42623	0.00057152	1	2	34	18
SERPINB6	-1.23452	0.000571743	1198	1772	4791	3666
ALDH1A1	-1.2319	0.000571779	2191	1261	4122	5935
RNF24	-1.09269	0.000573034	456	526	1081	1465
PARPBP	1.20487	0.000576701	676	1044	398	423
SIK1	1.13451	0.000577232	2482	3593	1340	1759
MBL2	-1.25531	0.000577767	97	114	258	369
LINC00888	1.15635	0.000578331	844	618	347	380
PARP12	-1.10775	0.00057997	597	648	1294	1990
AQP12A	-2.55378	0.000582705	0	0	21	12
HSD17B10	1.22148	0.000583142	2481	3235	941	1813
AMIGO2	-1.54288	0.000584973	162	57	398	437
CTBP2	1.19809	0.000589545	1762	2740	874	1317
PLEKHG4B	1.43098	0.000591041	285	386	163	94
SHBG	-1.6001	0.000592769	185	59	529	445
XXbac-B135H6.15	-1.5536	0.000593897	61	38	228	146
SH3D21	-1.22635	0.000595193	344	365	1164	837
ABAT	1.14726	0.000600061	1767	1213	720	771
HINT2	1.07445	0.000603229	1091	966	521	572
GJA1	1.39751	0.000604086	2220	4665	973	1873
SLC39A6	1.10531	0.000606418	876	1033	417	582
CLSTN2	1.2959	0.000610104	2474	3047	758	1754
UGT2B11	-2.30771	0.000611747	6	1	20	65
PNMA2	-1.341	0.000612316	66	81	246	216
AC034220.3	-1.22056	0.000614021	231	199	675	538
RP11-665N17.4	-1.70395	0.000615165	145	46	542	294
MAPK11	1.4419	0.000616364	121	182	60	57
C8orf47	1.97144	0.000620591	82	36	16	9
KLB	1.59958	0.000622298	2695	940	752	428
NAA40	1.17319	0.000623902	1851	2811	941	1371
FJX1	1.72966	0.00062472	578	1921	183	573
BHLHB9	1.44194	0.000625276	483	222	114	162
WWOX	1.11303	0.000625849	1813	1589	685	1093
BTBD3	1.22213	0.000628101	4867	3070	1416	2382
PKD2	1.27328	0.000629241	706	605	197	408
UPK3A	1.58105	0.000629439	210	128	72	40
ZNF84	-1.0724	0.000631862	827	674	1674	2148
SRL	-2.01094	0.000632646	10	5	50	49
PRODH	-1.5491	0.000639659	3365	1453	12020	5929
RBCK1	-1.09057	0.000641553	3032	2556	7539	6685
RP11-1149M10.2	-2.44173	0.000649995	1	1	23	21
CRYM	-1.43426	0.000650915	211	110	649	437
RP11-546O6.4	-1.67076	0.000651944	64	20	161	207
AP4S1	1.18666	0.000651952	397	350	148	218
RP11-834C11.12	-2.5309	0.000654203	0	0	18	14
G6PC3	1.1997	0.00065977	2856	3869	1155	2136
UROD	1.07313	0.000660038	1396	1468	626	914
PGM5	1.49374	0.000663359	105	136	49	39
AF064858.8	-2.05891	0.000666357	5	7	36	51
AQP1_2	-1.50667	0.000667146	1002	1298	785	1371
YIF1B	1.20547	0.00066833	1277	2015	819	739
RP11-32K4.1	-1.37284	0.000673745	94	62	274	230
CCDC102A	1.11454	0.000682183	869	672	360	435
GPR111	-1.38563	0.000684402	50	83	213	226
TEX30	1.10983	0.000688049	533	621	281	315
GREB1L	1.01987	0.00069171	3937	3619	1837	2381
ASPRV1	-1.70247	0.00069531	40	14	110	135
PCNXL4	1.01701	0.000701702	3213	3352	1600	2073
ACKR3	-1.26044	0.000709028	181	146	542	412
LINC01124	1.34217	0.000714454	154	144	55	72
AGFG2	1.11357	0.000716794	1990	1528	935	861
RALGDS	-1.03802	0.000719491	708	735	1545	2037
AC061992.2	-1.97587	0.000733596	4	16	64	63
C19orf38	-1.68054	0.000735259	46	27	211	102
ELOVL6	1.05236	0.00074096	1966	2457	1090	1308
SLC12A2	1.66587	0.000741005	2403	5468	499	2056
RP11-395P17.3	-1.14594	0.000744584	157	165	420	445
CTNNBIP1	1.05698	0.000748522	932	940	436	579
DNM1	-1.30428	0.000749225	241	171	739	505
EFEMP2	-1.89562	0.000752416	62	21	350	101
MYBL2	1.50175	0.000754511	6583	18969	3291	6250
C10orf99	-2.42049	0.000760305	1	1	14	32
TSPAN5	1.08056	0.000761211	1414	1531	620	956
PSMB10	-1.18672	0.000762285	445	296	1067	980
ALDH3A1	1.82002	0.000763491	90	465	76	67
RGS19	1.10109	0.00076358	854	960	379	575
DAG1	1.03502	0.00076529	11810	14433	6177	8314
ENPP7P10	-1.62526	0.000766025	43	28	186	103
RP11-509J21.1	-1.42426	0.000766688	88	49	252	213
AC024592.9	-2.3204	0.000768447	2	3	48	16
NR1D1	-1.15427	0.000770689	299	325	638	1082
LINC00894	-1.41901	0.000770971	141	84	457	295
ACSL1	1.29597	0.000772818	5380	2636	1414	2164
BAAT	-1.64869	0.000775195	17	21	77	86
BMI1	1.03476	0.000776198	1728	1694	796	1095
FOXM1	1.40872	0.000778263	1714	4401	1000	1465
ATP1A2	-1.97039	0.000779612	12	5	59	48
TPT1-AS1	-1.35479	0.000783923	847	383	2111	1808
QPCT	-1.47397	0.000789639	425	146	902	1163
PLCD3	-1.05301	0.000790068	2955	2243	6193	6772
FAM64A	1.44577	0.000794191	367	930	256	240
UPK1B	-1.49211	0.000794669	29	55	144	164
ADCY7	1.22385	0.000802378	1406	2415	713	1103
JDP2	1.05385	0.000809733	2148	1728	1017	1069
FXYD5	-1.34811	0.000813661	550	1285	2508	3424
PLEKHH1	-1.02167	0.000813663	692	723	1540	1922
EFCAB5	-1.60648	0.000817214	25	21	102	85
PARM1	-1.34268	0.00081974	1135	508	2746	2444
FLOT2	0.993319	0.00082142	8169	8631	4185	5381
LRRC3DN	-1.37153	0.000822522	92	72	312	215
EXD3	-1.3411	0.000826688	565	414	1954	1079
C2CD2L	-1.25884	0.000828428	299	451	1268	917
SLC22A17	1.36575	0.000829764	470	302	190	123
DUOX2	-1.70961	0.000832698	44	34	251	93
CNP	1.02301	0.000838049	5621	5816	2602	3790
POC1A	1.23246	0.000839184	929	1684	599	613
FOXA3	1.05919	0.000840446	815	723	379	449
GCNT4	1.36039	0.00084147	553	265	155	186
HSPB11	1.08276	0.000848433	644	639	338	335
IL36G	-2.328	0.000848975	2	2	40	16
RBP1	2.36619	0.000851106	23	16	2	1
GLRX	-1.24282	0.000852056	105	84	277	273
STYX	1.0395	0.000856621	1289	1507	673	861
HEATR5A	1.29218	0.000857224	339	549	146	253
MIR3687	1.41491	0.000863576	105	120	42	47
RCBTB2	1.56431	0.000868724	108	70	28	33
SYNE1	1.22136	0.000871191	1857	1041	684	669
PDE8A	-1.01055	0.000872302	1105	1166	2670	2801
ENHO	2.40757	0.000877831	12	23	1	1
NAALAD2	1.21697	0.00087942	8728	4586	2814	3484
C3orf52	1.09318	0.00088638	2223	1951	831	1384
CCDC34	1.01951	0.000891358	1401	1547	732	909
CDK18	-1.50271	0.000892493	1757	634	5316	3346
CEP78	1.47333	0.000896383	236	394	67	176
RP11-439L18.3	-2.04425	0.000897386	20	3	108	53
C3orf70	1.3273	0.000906101	139	184	67	71
MT1F	-1.64042	0.000907042	102	39	387	197
HNRNPU-AS1	-1.10138	0.000918414	200	237	520	619
CTSZ	0.986935	0.000921667	10801	12105	6164	6860
NKX3-1	1.44819	0.000922844	106	101	32	48
RP1-151F17.1	-1.58586	0.00092292	27	27	128	86
SYT2	-1.57672	0.00092698	32	28	144	91
APOC1	1.34991	0.000928712	6509	2952	2213	1690
MRPS11	1.3281	0.000938369	347	547	128	263
RP11-178L8.4	-1.34686	0.000940372	74	48	188	203
ARHGAP10	1.01205	0.000940664	1232	1232	628	749
ZFAS1	-1.0396	0.000952303	9771	8051	22682	21056
NUGGC	1.21135	0.000954784	409	275	150	174
CAST	1.14035	0.00096185	8504	13100	4297	6701
AC017060.1	-1.64479	0.000964663	40	19	83	177
CTC-228N24.3	1.30982	0.000966822	672	765	184	459
C9orf172	-1.23462	0.000968217	148	108	395	342
ELP6	1.06943	0.000969969	894	1146	477	615
ANK1	1.2634	0.000972668	178	170	77	80
TLR3	-2.28176	0.000979841	3	1	23	30
CLU	0.984421	0.000983666	6743	7660	3785	4435
TMEM240	-1.80253	0.000984542	13	12	76	51
PCGF5	-1.18439	0.000987845	179	195	385	676
TTLL6	-1.54182	0.000990114	29	26	118	92
EMP3	-1.54534	0.000990782	23	55	143	160
GNAL	1.19852	0.000994871	791	1294	396	614
