# Supplementary material for: A Three-Dimensional Cell Culture Model To Study Enterovirus Infection of Polarized Intestinal Epithelial Cells
Source: mSphere. 2015 Nov 18;1(1):e00030-15. doi: 10.1128/mSphere.00030-15 (PMC4863623; doi:10.1128/mSphere.00030-15)
Supplement: Data Set S2 [file sph001160030sd5.xlsx]

## Sheet: Supplemental Dataset 2.txt
	log2FoldChange	pvalue
YIPF7	-3.40546	1.3e-08
RP11-138I17.1	-3.31198	8.81e-09
NGFR	-3.04146	2.12e-06
MFAP3	-2.8912	4.88e-15
AC067956.1	-2.69846	9.64e-06
NPPB	-2.64694	1.4e-08
ANKRD1	-2.627	1.44e-11
CCL20	-2.55819	3.65e-08
CXCL3	-2.44544	9.44e-06
RNA5-8SP2	-2.19276	1.82e-05
ELAVL4	-2.12916	0.000846605
RP11-522B15.3	-2.10211	0.000696737
UNC5A	-2.06648	0.00102818
HIST1H1B	-2.01188	0.00183482
HIST1H1D	-1.98226	0.00212425
RNA5-8SP6	-1.97422	4.06e-05
HIST1H1E	-1.94723	0.00145668
SERPINE1	-1.93221	0.000117354
HIST1H4C	-1.84467	0.00360616
GPRC5A	-1.78497	0.00029006
CNN1	-1.74636	0.0021075
RP11-563J2.2	-1.74138	0.00102809
CYR61	-1.7261	1.56e-05
H19	-1.68991	0.00524264
PTGS2	-1.67461	0.000257806
TXNIP	-1.65712	0.00103521
L1CAM	-1.64873	0.000851207
OR2I1P	-1.61702	0.0121676
GBP1	-1.6067	0.00185971
HIST1H3B	-1.59936	0.0130524
DUSP8	-1.57741	3.31e-05
RPPH1	-1.56919	0.00966409
EDN1	-1.53466	0.000400447
HIST1H4E	-1.51046	0.0147186
PLAUR	-1.5083	0.00153625
HIST1H3H	-1.48856	0.0170235
RP11-525K10.3	-1.47947	0.00251966
GPA33	-1.42947	0.0146405
RGCC	-1.41532	0.000858597
FOSL1	-1.40764	0.0151694
HIST1H2BI	-1.36575	0.0291139
RP11-520D19.2	-1.34434	0.0350994
FHL2	-1.34077	0.00233728
RELB	-1.33764	0.00280934
NOV	-1.32538	0.0396896
NUAK2	-1.308	0.000438597
HCN4	-1.30768	0.0119854
HIST2H2AB	-1.30679	0.0252664
HIST1H4D	-1.3011	0.0313808
PLEKHO1	-1.30001	0.0112868
TNS4	-1.29695	0.0440054
NFIA	-1.29562	0.0126399
C12orf36	-1.29404	0.00889684
ARRDC3	-1.29122	0.000663388
EPHA2	-1.2885	0.000994371
DUSP4	-1.28794	0.00184458
BIRC3	-1.27332	0.00794622
ATF3	-1.27263	0.00134241
RP11-108E14.1	-1.27112	0.0181592
KLF10	-1.26757	0.00137386
HIST1H4H	-1.23776	0.0254355
PHLDA2	-1.2347	0.011969
SAMD4A	-1.21164	0.00167459
RPS6KL1	-1.20405	0.017843
ZNF460	-1.20044	0.0144492
RAB30	-1.19802	0.0316981
RND3	-1.19544	0.00116464
LPAR5	-1.18776	0.0422855
MIR3648	-1.1758	0.00662503
KLF6	-1.16485	0.00153114
RMRP	-1.15289	0.0479817
ZYX	-1.14526	0.00567609
RGS2	-1.14515	0.00637521
ARRDC4	-1.13926	0.0228406
PDLIM3	-1.13477	0.0195744
C6orf222	-1.12282	0.010683
KRTAP5-AS1	-1.11852	0.0342965
RCL1	-1.11805	0.022432
NUAK1	-1.09884	0.00485702
CSRP1	-1.09463	0.00584094
MYADM	-1.07496	0.0106137
UBASH3B	-1.07254	0.0334428
MIR663A	-1.06038	0.00527011
NES	-1.05656	0.0475649
CREB5	-1.0518	0.00995037
ANKRD33B	-1.05144	0.0124441
EREG	-1.04183	0.0247202
MTRNR2L1	-1.04001	0.0101639
MAFF	-1.03683	0.00660796
RN7SL2	-1.02465	0.0377033
DUSP15	-1.01653	0.0130314
GPCPD1	-1.01003	0.0143644
VCL	-1.00923	0.018322
NFKB2	-1.00288	0.0082947
SLC16A9	-1.00247	0.0362633
MUC17	-1.00135	0.0289212
NR4A1	-0.99918	0.0113651
DUSP5	-0.991387	0.00979882
JUN	-0.97831	0.0141346
LINC00273	-0.976247	0.0414556
DAW1	-0.960443	0.0459945
TNFRSF12A	-0.953489	0.0111254
RP11-54F2.1	-0.951335	0.0339751
CLIC5	-0.94267	0.00975394
JPH2	-0.937153	0.0157395
PLK3	-0.918865	0.0395418
LAMC2	-0.912829	0.0485225
DUSP6	-0.903333	0.0320861
SLC16A3	-0.892557	0.0425721
LIF	-0.882557	0.028406
KDM6A	-0.87762	0.0185876
THBS1	-0.872136	0.0304791
SNAPC1	-0.870897	0.0491878
HBEGF	-0.863377	0.0392466
IER3	-0.86308	0.0286179
BMP2	-0.862975	0.0160053
FLNA	-0.855989	0.0298708
ACTG1	-0.85584	0.0371164
NCOA7	-0.852361	0.0201719
SIK1	-0.847906	0.0252654
MT-RNR1	-0.831275	0.0231859
TM4SF1	-0.82255	0.030898
MT-RNR2	-0.818722	0.0396606
CDC42EP1	-0.804844	0.0425114
PCDH10	-0.800508	0.0362815
AP001347.6	-0.799018	0.0250022
TXNL4A	-0.798791	0.0272872
SORCS2	-0.798589	0.0304856
SLC25A25	-0.772793	0.0482971
TUFT1	-0.755001	0.0364628
PPEF2	-0.749416	0.0394834
CDC42EP4	0.738258	0.046608
LGR4	0.738941	0.048883
IRX3	0.775955	0.0402363
DEPTOR	0.776603	0.0470045
SSTR1	0.793102	0.0428323
FAM8A1	0.804582	0.0440928
SEPHS2	0.807062	0.0285557
MGAT3	0.812355	0.0481656
IPMK	0.812975	0.0304757
HERPUD1	0.821965	0.0494291
NR2F2	0.825193	0.0464726
EHHADH	0.825926	0.0374693
DACT2	0.830058	0.039697
SMPD1	0.830375	0.041941
A1CF	0.833694	0.0378406
HMOX1	0.834979	0.0456862
KAZALD1	0.838673	0.0462911
SLC25A20	0.841602	0.0483625
TMEM92	0.850702	0.0323353
GALM	0.851252	0.0448556
ATP8B2	0.854373	0.0394931
LMBRD2	0.859473	0.0442797
KLC4	0.860043	0.0437134
TESK2	0.864416	0.0419174
ICK	0.865689	0.0301345
ACSL5	0.865735	0.0370049
FOXA1	0.870436	0.0251486
ABHD2	0.871734	0.0239733
LRMP	0.873403	0.0488491
GALNT1	0.879079	0.0395574
PSMD5-AS1	0.880489	0.047307
WNT5A	0.885841	0.0280425
IL1RAP	0.895274	0.0389403
IYD	0.896249	0.0403756
DGAT2	0.897205	0.0390121
FOXD2	0.897457	0.0407021
IRF2BPL	0.897842	0.0312424
TOM1	0.901472	0.0348583
IL6R	0.903438	0.0414972
BCL6	0.904175	0.0337634
ULK1	0.908532	0.0465325
GABRB1	0.908794	0.0452747
ALDH1A1	0.911241	0.0255035
KRT222_1	0.913014	0.0477114
AQP4-AS1	0.9161	0.0384848
BLVRB	0.916823	0.0438162
PLEKHA6	0.919365	0.0309442
CXXC4	0.925981	0.0494663
PSD3	0.928097	0.0318553
PEG10	0.92978	0.0356923
REEP1	0.932223	0.0442325
AIG1	0.939413	0.0378855
OIT3	0.939972	0.0226957
FBP2	0.944025	0.0477891
ATG2B	0.944291	0.0275365
AMACR	0.945705	0.0263979
NDRG1	0.950962	0.0119521
NYNRIN	0.951047	0.0251764
KLHDC2	0.952506	0.0271888
RNF128	0.955569	0.0260223
OSER1-AS1	0.958308	0.038593
RP11-67L2.2	0.962619	0.0404004
CDHR5	0.964079	0.0414743
MR1	0.970103	0.0430506
PRRG2	0.970457	0.039385
ANK2	0.971027	0.0337473
SESN2	0.972153	0.0328658
CPVL	0.972617	0.0304772
DHRS3	0.975187	0.0193369
SOX6	0.979474	0.0177617
RP11-1084J3.4	0.980813	0.0372832
SYT15	0.983423	0.0321671
ACSF2	0.983486	0.0374353
PDZK1	0.985024	0.0368423
HSD3B7	0.987145	0.0380648
METTL7A	0.992074	0.0212404
GATA4	0.993393	0.0212424
BNIP3L	0.995677	0.00819709
PRR15L	0.998156	0.0463262
TCP11L2	1.00341	0.0345601
ERBB3	1.00436	0.0200531
PBXIP1	1.00532	0.0228366
GAS2	1.00686	0.0426804
DQX1	1.00927	0.0482566
RP11-760H22.2	1.01075	0.0335846
LOX	1.01593	0.0303318
PPARA	1.0175	0.0181437
DRD2	1.01822	0.0265257
FZD4	1.0186	0.0355827
EPN3	1.02198	0.0101203
F10	1.02436	0.0340838
NTF4	1.02793	0.0477953
PHGR1	1.02907	0.0326964
SMIM14	1.03364	0.0273475
FGFR2	1.03914	0.0132446
ANXA9	1.0399	0.0240359
GPC5	1.04747	0.041877
SLC23A3	1.0476	0.0378336
SLC2A2	1.04965	0.0498367
CTSS	1.05107	0.0161716
ABCA5	1.05205	0.0421567
RP3-407E4.4	1.05681	0.0270051
SLC46A3	1.05879	0.0295077
SLC25A42	1.05941	0.0277749
TCN2	1.0707	0.0154345
PNRC1	1.07176	0.0129106
MORN3	1.07193	0.0379194
KLHL24	1.07355	0.014193
AKR1C3	1.07454	0.0157526
NR3C1	1.07545	0.0223098
PTGDR2	1.07597	0.0333804
IFIH1	1.08045	0.044405
SERPINC1	1.08114	0.0305387
ADM2	1.08255	0.0238018
FAM63A	1.08293	0.0149884
PECR	1.08405	0.0221311
EGF	1.08488	0.0436456
MEGF9	1.08559	0.0276741
BMF	1.08739	0.00632356
COL4A4	1.08747	0.0139261
SMPDL3A	1.08777	0.0259912
LUM	1.08835	0.0245039
C17orf103	1.08882	0.0146901
PGPEP1	1.08886	0.0059202
BCAS1	1.08911	0.0332798
EPOR	1.0901	0.0228469
CALCOCO1	1.09052	0.0321336
APOL6	1.09148	0.0115338
EFNA3_2	1.09239	0.0328041
RP11-923I11.6	1.09352	0.0255492
LRRC7	1.09426	0.0410395
LCN12	1.09496	0.0321016
GSN	1.09533	0.0287807
ADARB2	1.09538	0.0313537
PREX1	1.0954	0.0229644
IGFBP7	1.09748	0.0224194
ACADSB	1.10326	0.0162757
FAM214A	1.10327	0.0238127
CDKN1C	1.10447	0.0143962
PMEL	1.10504	0.010204
FMO5	1.10742	0.0411378
CD7	1.10807	0.0410632
LYRM5	1.11026	0.0226158
PDGFRB	1.11108	0.0299553
FAM20C	1.11122	0.0132738
CAT	1.11166	0.013938
OSR1	1.11282	0.049413
SHF	1.11389	0.0211615
SLC5A9	1.11737	0.0275161
AKR1C2	1.12448	0.0203583
TMEM86B	1.1266	0.00888637
RP1-152L7.5	1.12796	0.00777739
RP11-4F5.2	1.13145	0.0376466
DIO1	1.13205	0.022557
PDZK1IP1	1.13212	0.0304265
SLC16A10	1.13323	0.00937652
GJB1	1.13368	0.0136694
BHLHB9	1.13426	0.0184885
RP11-480I12.7	1.13555	0.0275991
CCKBR	1.13814	0.0328095
KL	1.14669	0.0421364
ANKRA2	1.14753	0.0102334
CLDN3	1.14868	0.0185352
YPEL3	1.14985	0.0250716
ENTPD8	1.15464	0.0171342
SPINK1	1.15545	0.014509
FOXO4	1.1563	0.0171809
ACSS1	1.16012	0.0134331
FAXDC2	1.16013	0.0260733
CEBPB	1.1631	0.0120765
AMDHD2	1.16422	0.00998688
TMEM51-AS1	1.16771	0.0247965
GSTA2	1.17052	0.0124134
RP5-908M14.5	1.17096	0.018711
SGK2	1.17406	0.0254774
DBP	1.17484	0.0101697
PHEX	1.1819	0.0143819
ACSM3	1.18652	0.0189573
ACOT12	1.18879	0.0294039
XPNPEP2	1.19156	0.0157517
C12orf39	1.19172	0.0357642
RNASE4	1.19254	0.037709
ENTPD3-AS1	1.19461	0.0225489
RP11-230B22.1	1.19503	0.025976
EFNA1	1.19716	0.0126301
ST6GAL1	1.20058	0.0129938
CPM	1.20076	0.0153624
CDH16	1.20124	0.0213139
RAB37	1.2022	0.0121488
FER1L5	1.20221	0.0341154
FRAT1	1.20541	0.0204971
MDGA1	1.20856	0.0363293
FOXN3	1.20917	0.00514906
TRIM3	1.20992	0.0163386
CHRDL2	1.21035	0.0224912
LRRC2	1.21318	0.0304078
RP11-1275H24.3	1.21324	0.0280201
RP11-893F2.9	1.21783	0.0277262
YPEL2	1.21893	0.0145062
LINC00839	1.2205	0.0448842
AGT	1.23082	0.0142402
ADH4	1.23617	0.0291932
RP11-626H12.2	1.23667	0.0347511
RP11-1109M24.16	1.23722	0.0297099
UGT2A3	1.2374	0.0119277
STATH	1.24181	0.0279307
TTTY14	1.24375	0.0129077
EXOC3L4	1.24456	0.0167773
COL4A3	1.24673	0.0341705
RP3-380B4.1	1.247	0.0342579
MIA2	1.24763	0.0498425
HP	1.24793	0.0400773
AIM1	1.25036	0.0140831
RP11-923I11.7	1.2528	0.0142528
ZMYND15	1.25326	0.0195975
SEPP1	1.25825	0.00711515
CLDN19	1.25985	0.0120271
SLC25A21-AS1	1.26232	0.0412054
A2M	1.26999	0.0291267
MAT1A	1.2715	0.0121064
SLC38A11	1.27279	0.019332
C1orf115	1.27843	0.0081644
KYNU	1.27888	0.00787691
RP11-467L24.1	1.28176	0.0187366
GPC3	1.28388	0.0100433
F7	1.28466	0.0116701
ORM2	1.28703	0.0390376
GOLGA2P5	1.28789	0.00828518
SERPINI1	1.28807	0.0179974
ALB	1.28846	0.0431703
SLC23A1	1.29017	0.0107566
RDH5	1.29329	0.0304067
CA5A	1.29331	0.0272438
ANGPTL4	1.29686	0.0170535
ABTB1	1.29732	0.0122532
RP4-728D4.2	1.30188	0.0339062
HSD17B14	1.30655	0.0131159
RP11-923I11.5	1.30784	0.0196982
APOBR	1.30876	0.0211803
SLC10A5	1.31098	0.0352458
HMGCS2	1.31387	0.00428727
CPED1	1.31393	0.0298043
APOA1	1.31402	0.00914062
C5	1.31725	0.0112762
TCIRG1	1.31966	0.0166278
DUSP26	1.32017	0.0382677
PDZD3	1.32173	0.0113917
SLC16A7	1.32222	0.0232264
KCND3	1.3323	0.0113772
KIAA1377	1.33337	0.0059162
RAB3IL1	1.33445	0.0083022
MXD4	1.33981	0.00472577
TM4SF20	1.34127	0.00842534
RAB27A	1.34293	0.00748722
FGG	1.34293	0.00533993
OSBPL6	1.34875	0.0110473
NOX4	1.35428	0.0344687
MYLK3	1.35603	0.0188283
SPTLC3	1.35848	0.00176618
PROS1	1.36391	0.00605845
AC019181.2	1.36612	0.0290263
SERPINA1	1.37094	0.00997822
OAT	1.37301	0.00352653
GDF3	1.37306	0.0240255
CPE	1.37411	0.0142969
PLA1A	1.37501	0.020526
GLTPD2	1.37718	0.00665729
NPR1	1.38787	0.011411
CTD-2008P7.9	1.38814	0.0186474
RASSF5	1.38886	0.0229119
C1S	1.38975	0.0039486
C1R	1.39096	0.00592267
C19orf69	1.39285	0.0150495
PLIN4	1.39517	0.0252794
CCDC170	1.39629	0.00516884
KRT4	1.39924	0.0124737
URAD	1.4008	0.00743153
SARDH	1.41472	0.0164973
SERPIND1	1.41515	0.0234438
AQP7P3	1.41524	0.0211715
YPEL5	1.41543	0.00281195
SMLR1	1.41611	0.00328085
FAM13A-AS1	1.42902	0.0176012
SERPINF2	1.43265	0.00473655
NXPH3	1.4389	0.00978825
CCDC154	1.44168	0.00963832
RP11-699L21.1	1.44207	0.0131678
TFEC	1.44315	0.00444259
SULT2A1	1.44932	0.00275504
RP11-90P13.1	1.44987	0.0176407
LDHD	1.45561	0.00378363
SCML4	1.46038	0.0038129
TNFSF4	1.46077	0.00942776
CIDEB	1.4612	0.00372924
CES1	1.47628	0.00585615
N4BP2L1	1.47731	0.00593725
DEFB1	1.48307	0.00636375
PAH	1.49097	0.00388378
LINC01016	1.49509	0.0160206
G0S2	1.50157	0.00946311
AC093627.12	1.50333	0.00453611
APOM	1.50712	0.00440616
ADH1B	1.50901	0.0147928
LINC00324	1.51033	0.013706
DEGS2	1.51826	0.00401375
AMHR2	1.52482	0.00974582
KLF15	1.52737	0.00251019
AQP3	1.54207	0.00368568
HTR1D	1.54625	0.00334731
LGSN	1.54675	0.00228328
SNCA	1.55442	0.00894387
C9orf169	1.57067	0.00970654
AQP7	1.58841	0.00410086
ITIH1	1.59306	0.0123112
SLC22A9	1.59653	0.00372792
ABCA1	1.60389	0.00161529
NTSR1	1.62311	0.00767414
AHSG	1.62903	0.00469509
CTD-2626G11.2	1.65638	0.00266804
RP11-366M4.3	1.67959	0.000811998
SERPINF1	1.68749	0.00172256
SPON2	1.70547	0.00151435
SLC10A1	1.71739	0.00156028
RP11-731J8.2	1.72103	0.00484055
RNF224	1.72633	0.00603647
RP1-60O19.1	1.74342	0.00427227
SLC38A3	1.74642	0.00145705
APOA5	1.75548	0.00152919
RHBG	1.75782	0.000997786
KLB	1.8153	0.000265774
MAF	1.88333	0.000482629
NUPR1	1.94415	0.00146525
SLC38A4	1.95593	0.000218229
ATP10B	1.9775	0.000464339
EML6	2.0192	0.000253886
HRG	2.09581	0.000768019
ANGPTL3	2.15468	0.000560708
HEPACAM2	2.17832	0.000109777
C1orf186	2.3251	5.61e-05
ADRB2	2.73724	1.76e-05
