# Supplementary material for: A Three-Dimensional Cell Culture Model To Study Enterovirus Infection of Polarized Intestinal Epithelial Cells
Source: mSphere. 2015 Nov 18;1(1):e00030-15. doi: 10.1128/mSphere.00030-15 (PMC4863623; doi:10.1128/mSphere.00030-15)
Supplement: Data Set S3 [file sph001160030sd6.xlsx]

## Sheet: 3Dmock_versus_3DCVB_DESeq2.txt
	log2FoldChange	pvalue
MFAP3	-2.00548	5.81503e-08
EGR1	-2.24529	1.00679e-07
CXCL3	-2.37189	1.31059e-05
EDN1	-1.47654	0.000639597
PLK2	-1.39631	0.000884713
ARRDC3	-1.19645	0.00161929
SLC43A2	-1.33413	0.00377903
DKK1	-1.33125	0.00420838
DUSP2	-1.40254	0.0044361
CCL20	-1.28244	0.00489071
KLF10	-1.08893	0.00559352
FOSL1	-1.57962	0.00630919
NGFR	-1.68025	0.0085444
RRS1	-1.2889	0.00856126
TBX2	-1.65505	0.00868043
RP11-212P7.2	-1.25936	0.00870767
DDX49	-1.05402	0.0107207
KBTBD8	-1.4241	0.0107734
ADORA1	-1.28268	0.0111302
SRSF3	-0.978382	0.0114259
AEN	-1.35217	0.0115506
C10orf2	-1.19023	0.0116889
URB2	-1.33845	0.0121005
MAK16	-1.27856	0.0123148
PYCRL	-1.2818	0.012795
FNDC5	-1.41303	0.0134878
C12orf5	-1.1447	0.013577
TOE1	-0.968662	0.0138662
TIPIN	-1.17168	0.014101
MMACHC	-1.20738	0.0146326
FJX1	-1.26187	0.0153515
WDR4	-1.23144	0.0157305
GPATCH4	-1.12079	0.0157831
TP53RK	-0.933336	0.0162167
FKBP5	-1.23357	0.0167879
DUSP15	-0.969597	0.0172468
MYC	-1.17347	0.0172813
CHAMP1	-1.04925	0.0177342
METTL1	-1.24131	0.0177869
BYSL	-1.09431	0.018214
BCL7A	-1.0831	0.0183395
ARMC6	-1.07191	0.0183728
LCMT2	-1.02743	0.0183983
ID1	-0.867727	0.0185937
REG4	-1.25175	0.0187079
NCOA5	-0.878882	0.0187849
ALDH1B1	-1.17366	0.0188746
ZNHIT2	-0.958452	0.0192956
RP5-1132H15.1	-1.14876	0.0197297
LOXL3	-1.26327	0.0198083
SLC44A2	-0.865411	0.0199371
C12orf43	-0.946571	0.0200638
PAK1IP1	-1.08087	0.0201215
SLC12A2	-1.18498	0.0203278
TCF7	-0.981617	0.0212516
SURF2	-0.989782	0.0213973
GRWD1	-1.02146	0.0215832
PDCL3	-1.12293	0.0216333
POP1	-1.13314	0.022114
RABEPK	-1.10981	0.0225043
C8orf33	-0.892148	0.022891
BMP7	-1.03956	0.0230155
PSEN2	-0.966761	0.0230517
C1orf216	-1.04608	0.0230518
NOP16	-1.13316	0.0231051
RP5-935K16.1	-0.993055	0.0231376
GAR1	-0.945242	0.0237017
FAM86A	-1.12841	0.0242591
KLF16	-0.924198	0.0244188
TOMM40L	-1.0713	0.024866
LYAR	-1.14915	0.0249593
AKR1B10	-1.29346	0.0251337
RPP40	-1.12498	0.0253689
ZNRF3	-0.906282	0.0254505
PPIL1	-1.04914	0.0256975
NOL11	-0.920795	0.0257395
PHLDA2	-1.08851	0.0260588
CCDC86	-1.24528	0.0262212
PNO1	-1.13466	0.026256
CCDC137	-0.880399	0.0263806
TRMT10C	-0.892621	0.0264398
ODC1	-1.10027	0.0268396
DCLRE1B	-1.06494	0.0269746
PINX1	-1.34509	0.0270057
COA7	-0.954504	0.0274256
SPRY4	-0.872983	0.0277968
EPHA2	-0.86004	0.0278343
ERVMER34-1	-0.958962	0.027972
TLCD1	-0.958927	0.0279991
PPRC1	-1.02854	0.0280871
FOXQ1	-0.872192	0.0281004
LTV1	-0.915587	0.0281712
RRP9	-0.950844	0.0292559
HSPBP1	-0.942996	0.0293385
ABCF2	-1.01502	0.0293664
SNHG15	-0.980261	0.0294458
TMEM104	-0.853051	0.0295795
XKRX	-1.05542	0.0297077
EXOSC4	-0.965841	0.0297923
WDR43	-0.979516	0.0300381
NOP56	-1.02156	0.030403
RHOB	-0.793982	0.0304675
NOP14	-0.979658	0.0305193
CHAC2	-1.37917	0.0306781
BRMS1	-0.82381	0.0309042
CDC25A	-1.13295	0.031635
MRTO4	-1.0025	0.0316481
UTP14A	-1.06083	0.0316671
POLR3H	-0.874387	0.0316686
ALKBH8	-0.82802	0.0316723
HNRNPAB	-0.983979	0.0317507
NBN	-0.946106	0.0327174
SLC27A4	-0.919848	0.0327312
NUDC	-0.988898	0.0327428
RNASEH1-AS1	-1.09285	0.0328056
FTSJ2	-0.877649	0.0328912
EBNA1BP2	-1.00656	0.0331323
HNRNPM	-0.85864	0.0331593
LEO1	-0.873055	0.0332976
NOP2	-0.975526	0.033335
AMD1	-0.859697	0.0333663
RPP25	-0.838155	0.0334133
PGAM5	-1.01197	0.034776
SRSF8_1	-0.843171	0.0348134
PRMT6	-0.905941	0.0350135
PHF23	-0.791966	0.0351041
BRIX1	-0.880627	0.0355506
SLC19A1	-1.08766	0.0355692
NLE1	-0.99225	0.0356097
ATAD3A	-0.952204	0.0356547
CENPB	-0.80292	0.0358551
TOMM40	-0.991871	0.0360113
RRP1	-0.843976	0.0362051
UNG	-1.00603	0.0362668
SRSF7	-0.812095	0.036293
CDK5R1	-1.05856	0.0363088
RP3-325F22.5	-1.31641	0.0363646
PA2G4	-0.992981	0.0364278
MRPS11	-0.939484	0.0367369
NIP7	-1.00159	0.0367963
WDR77	-1.04924	0.036941
ZNF777	-0.77472	0.0370818
TRIAP1	-1.08178	0.0372022
NOL6	-1.00226	0.0372952
COMMD8	-0.818499	0.0373364
PSMC3	-0.832253	0.0373656
ZNF786	-0.89033	0.0374342
PSPC1	-0.78434	0.0378484
PSME3	-0.939026	0.0382601
SLC35F2	-1.0507	0.0387127
POLR3G	-1.07364	0.0390454
DPH2	-0.955149	0.0391417
AMER1	-0.835373	0.0392156
SLC39A8	-0.857938	0.0392682
HES6	-0.958458	0.0396914
TRMT6	-0.800542	0.0403667
EPHB2	-0.844147	0.0403751
DHX37	-0.942302	0.0405313
AIMP2	-0.957022	0.0406053
RRP15	-0.887679	0.041243
RNF25	-0.773577	0.0413552
ARRDC4	-0.990679	0.0416703
UQCR11_1	-1.18565	0.0417692
MRM1	-0.899435	0.0419015
MPHOSPH6	-1.01435	0.0419485
PRKAR1B	-0.875465	0.0420346
TIMM10	-0.931849	0.0421513
IBA57	-0.884107	0.0421569
LLPH	-0.816962	0.0423505
POLR1B	-0.977343	0.0427014
DDX10	-0.923587	0.0428586
RRP36	-0.821245	0.0431351
BEND3	-0.983234	0.0432725
SNRNP25	-0.858002	0.0434873
DNAJA1	-0.830428	0.0435111
ORC5	-0.849434	0.0435367
TSTA3	-0.833629	0.0437409
NOP58	-0.87262	0.043807
TIMM8A	-0.892447	0.0439818
TANGO6	-0.949086	0.0441405
NUFIP1	-0.867447	0.0441939
MPV17L2	-0.864656	0.0445944
SCGN	-0.806348	0.0446817
DDX20	-0.877232	0.0449197
FAM111B	-1.03207	0.0450411
CYB561	-0.857432	0.04562
TP53I3	-1.02397	0.0456594
SRSF2	-0.842316	0.0457759
DDX19A	-0.827785	0.0458997
SLC25A22	-0.955663	0.0459115
RASL11B	-0.941572	0.0460074
TFB2M	-0.769454	0.0461221
SLC2A8	-0.808697	0.0462867
UBIAD1	-0.892618	0.0463883
NOC4L	-0.821088	0.0465314
WDR46	-0.852624	0.0466523
PES1	-0.85731	0.0467218
DKC1	-0.957645	0.0470838
MRPL47	-0.85873	0.0471151
IRAK2	-0.872048	0.0473992
PDRG1	-0.716741	0.0474161
ALG1	-0.7796	0.0476184
ZNF853	-0.799999	0.0476191
HEATR3	-0.905314	0.0476539
TTC26	-0.989264	0.0479104
CTSC	-0.896562	0.0481539
GINS3	-1.01282	0.0481619
ADRM1	-0.756671	0.0481982
CSTF2	-0.912796	0.0482405
POLR2F	-0.817121	0.0482869
ZNF232	-0.789193	0.0483159
RRP12	-0.988619	0.0484386
PDE12	-0.858348	0.048664
QTRTD1	-0.838761	0.0487257
ZMPSTE24	-0.830993	0.0493822
RPUSD1	-0.736677	0.0496192
ZNF593	-0.867181	0.0496351
TUSC2	-0.718112	0.0496842
PUS1	-0.858843	0.0497018
CHAF1B	-0.939608	0.0497651
ANKRD33B	-0.831705	0.0498162
RP11-259N19.1	-1.10498	0.0499274
CCT2	-0.866457	0.0499356
