# Supplementary material for: A Three-Dimensional Cell Culture Model To Study Enterovirus Infection of Polarized Intestinal Epithelial Cells
Source: mSphere. 2015 Nov 18;1(1):e00030-15. doi: 10.1128/mSphere.00030-15 (PMC4863623; doi:10.1128/mSphere.00030-15)
Supplement: Data Set S4 [file sph001160030sd7.xls]

## Sheet: Pathway Maps
Enrichment analysis report
Enrichment by Pathway Maps					2D_Mock vs CVB_0.01
#	Maps	Total	min(pValue)	Min FDR	p-value	FDR	In Data	Network Objects from Active Data
1	Immune response_TNF-R2 signaling pathways	45	1.62636e-08	4.40744e-06	1.62636e-08	4.40744e-06	7	NF-kB, NF-kB2 (p100), c-IAP1, c-IAP2, BMF, NF-kB2 (p52), NF-kB p52/RelB
2	Signal transduction_NF-kB activation pathways	51	4.02091e-08	5.44833e-06	4.02091e-08	5.44833e-06	7	NF-kB, RelB (NF-kB subunit), NF-kB2 (p100), c-IAP1, c-IAP2, NF-kB2 (p52), NF-kB p52/RelB
3	Signal transduction_PTMs in BAFF-induced non-canonical NF-kB signaling	34	8.36443e-08	7.55587e-06	8.36443e-08	7.55587e-06	6	RelB (NF-kB subunit), NF-kB2 (p100), c-IAP1, c-IAP2, NF-kB2 (p52), NF-kB p52/RelB
4	Apoptosis and survival_Anti-apoptotic TNFs/NF-kB/Bcl-2 pathway	42	3.12915e-07	2.12e-05	3.12915e-07	2.12e-05	6	NF-kB, OX40L(TNFSF4), RelB (NF-kB subunit), NF-kB2 (p100), NF-kB2 (p52), NF-kB p52/RelB
5	Transport_HDL-mediated reverse cholesterol transport	44	4.16706e-07	2.25855e-05	4.16706e-07	2.25855e-05	6	Pre beta-1 HDL, ABCA1, HDL, APOA1, Nascent HDL, CES1
6	Blood coagulation_Blood coagulation	39	5.62421e-06	0.000254027	5.62421e-06	0.000254027	5	Fibrinogen gamma, PAI1, Alpha 1-antitrypsin, Protein S, SERPINF2
7	Apoptosis and survival_Lymphotoxin-beta receptor signaling	42	8.18212e-06	0.000316765	8.18212e-06	0.000316765	5	RelB (NF-kB subunit), NF-kB2 (p100), c-IAP1, NF-kB2 (p52), NF-kB p52/RelB
8	Immune response_T regulatory cell-mediated modulation of antigen-presenting cell functions	72	0.000115313	0.003843	0.000115313	0.003843	5	NF-kB, NF-kB2 (p100), KYNU, NF-kB2 (p52), NF-kB p52/RelB
9	Apoptosis and survival_APRIL and BAFF signaling	39	0.000127627	0.003843	0.000127627	0.003843	4	RelB (NF-kB subunit), COX-2 (PTGS2), NF-kB2 (p100), NF-kB2 (p52)
10	Development_PEDF signaling	49	0.000312668	0.0084733	0.000312668	0.0084733	4	NF-kB, PEDF (serpinF1), c-IAP1, c-IAP2
11	Expression targets of Tissue factor signaling in cancer	22	0.000406601	0.0100172	0.000406601	0.0100172	3	PLAUR (uPAR), PAI1, Cyr61
12	Apoptosis and survival_Anti-apoptotic TNFs/NF-kB/IAP pathway	27	0.000754016	0.0170282	0.000754016	0.0170282	3	NF-kB, c-IAP1, c-IAP2
13	Apoptosis and survival_TNFR1 signaling pathway	43	0.00294737	0.0614414	0.00294737	0.0614414	3	NF-kB, c-IAP1, c-IAP2
14	Cell adhesion_Chemokines and adhesion	100	0.00448447	0.0868065	0.00448447	0.0868065	4	NF-kB, PLAUR (uPAR), PAI1, Zyxin
15	Role of B cells in SLE	57	0.00653802	0.11812	0.00653802	0.11812	3	NF-kB, OX40L(TNFSF4), RelB (NF-kB subunit)
16	Role of ZNF202 in regulation of expression of genes involved in atherosclerosis	21	0.00859868	0.14564	0.00859868	0.14564	2	ABCA1, Beta-adrenergic receptor
17	Immune response_MIF-mediated glucocorticoid regulation	22	0.00941789	0.150132	0.00941789	0.150132	2	NF-kB, COX-2 (PTGS2)
18	Development_Glucocorticoid receptor signaling	24	0.0111561	0.159121	0.0111561	0.159121	2	NF-kB, PAI1
19	Cholesterol and Sphingolipid transport / Recycling to plasma membrane in lung (normal and CF)	24	0.0111561	0.159121	0.0111561	0.159121	2	ABCA1, APOA1
20	Apoptosis and survival_Granzyme A signaling	30	0.0171355	0.204559	0.0171355	0.204559	2	Rab-27A, Histone H1
21	Regulation of lipid metabolism_RXR-dependent regulation of lipid metabolism via PPAR, RAR and VDR	30	0.0171355	0.204559	0.0171355	0.204559	2	HMGCS2, APOA1
22	Apoptosis and survival_Role of IAP-proteins in apoptosis	31	0.0182388	0.204559	0.0182388	0.204559	2	c-IAP1, c-IAP2
23	NETosis in SLE	31	0.0182388	0.204559	0.0182388	0.204559	2	Histone H4, Histone H1
24	Transport_Intracellular cholesterol transport	85	0.0193328	0.204559	0.0193328	0.204559	3	ABCA1, APOA1, CES1
25	Immune response_Inflammasome in inflammatory response	34	0.0217232	0.204559	0.0217232	0.204559	2	NF-kB, TXNIP (VDUP1)
26	Signal transduction_Erk Interactions: Inhibition of Erk	34	0.0217232	0.204559	0.0217232	0.204559	2	MKP-2, MKP-4
27	G-protein signaling_G-Protein alpha-q signaling cascades	34	0.0217232	0.204559	0.0217232	0.204559	2	NF-kB, RGS2
28	Development_NOTCH1-mediated pathway for NF-KB activity modulation	34	0.0217232	0.204559	0.0217232	0.204559	2	Histone H4, NF-kB
29	Immune response_Generation of memory CD4+ T cells	37	0.0254601	0.204559	0.0254601	0.204559	2	NF-kB, OX40L(TNFSF4)
30	Transcription_P53 signaling pathway	39	0.0280861	0.204559	0.0280861	0.204559	2	NF-kB, FHL2
31	Immune response_Differentiation and clonal expansion of CD8+ T cells	39	0.0280861	0.204559	0.0280861	0.204559	2	NF-kB, OX40L(TNFSF4)
32	Development_ERBB-family signaling	39	0.0280861	0.204559	0.0280861	0.204559	2	NF-kB, Neuregulin 1
33	Signal transduction_PTMs (ubiquitination and phosphorylation) in TNF-alpha-induced NF-kB signaling	39	0.0280861	0.204559	0.0280861	0.204559	2	c-IAP1, c-IAP2
34	Immune response_TSLP signalling	39	0.0280861	0.204559	0.0280861	0.204559	2	NF-kB, OX40L(TNFSF4)
35	Cell adhesion_PLAU signaling	39	0.0280861	0.204559	0.0280861	0.204559	2	PLAUR (uPAR), PAI1
36	Transport_Regulation of ATP-binding transporters by Retinoic acid and orphan nuclear receptor PXR	39	0.0280861	0.204559	0.0280861	0.204559	2	ABCA1, SLC10A1
37	Translation_Non-genomic (rapid) action of Androgen Receptor	40	0.0294384	0.204559	0.0294384	0.204559	2	NF-kB, Neuregulin 1
38	Cholesterol and Sphingolipid transport / Transport from Golgi and ER to the apical membrane (normal and CF)	40	0.0294384	0.204559	0.0294384	0.204559	2	ABCA1, CES1
39	Immune response_Th1 and Th2 cell differentiation	40	0.0294384	0.204559	0.0294384	0.204559	2	c-Maf, NF-kB
40	Cytoskeleton remodeling_Cytoskeleton remodeling	102	0.0310274	0.21021	0.0310274	0.21021	3	PLAUR (uPAR), PAI1, Zyxin
41	Immune response_Neurotensin-induced activation of IL-8 in colonocytes	42	0.0322193	0.210895	0.0322193	0.210895	2	NF-kB, NTSR1
42	Immune response_PGE2 in immune and neuroendocrine system interactions	44	0.0350996	0.210895	0.0350996	0.210895	2	NF-kB, COX-2 (PTGS2)
43	Apoptosis and survival_FAS signaling cascades	44	0.0350996	0.210895	0.0350996	0.210895	2	c-IAP1, BMF
44	Immune response_IL-1 signaling pathway	44	0.0350996	0.210895	0.0350996	0.210895	2	COX-2 (PTGS2), PAI1
45	Cell adhesion_Ephrin signaling	45	0.036576	0.210895	0.036576	0.210895	2	Ephrin-A receptors, Ephrin-A receptor 2
46	Neurophysiological process_Receptor-mediated axon growth repulsion	45	0.036576	0.210895	0.036576	0.210895	2	Ephrin-A receptors, Ephrin-A receptor 2
47	Development_Ligand-independent activation of ESR1 and ESR2	45	0.036576	0.210895	0.036576	0.210895	2	Neuregulin 1, Galpha(s)-specific amine GPCRs
48	Immune response_Naive CD4+ T cell differentiation	46	0.038076	0.214971	0.038076	0.214971	2	c-Maf, NF-kB
49	Immune response_NF-AT signaling and leukocyte interactions	47	0.0395994	0.218307	0.0395994	0.218307	2	NF-kB, COX-2 (PTGS2)
50	Stimulation of TGF-beta signaling in lung cancer	48	0.0411458	0.218307	0.0411458	0.218307	2	COX-2 (PTGS2), PAI1

## Sheet: Info
Info
General
Date	2015-10-23
Server	portal.genego.com
Version	6.23.67496
Name	Carolyn
Login	pitt24
Workflow Settings
Type	Enrichment
Signals	both
Distribution	intersection
Sorting method	statistically significant
Active Data
Name	Type	Size		Threshold	0
2D_Mock vs CVB_0.01_SPECIFIC_mSphere Pathway_2D_1 Mock Unique gene reads	General	120		P-value	0.001
2D_Mock vs CVB_0.01_SPECIFIC_mSphere Pathway_2D_2 Mock Unique gene reads	General	121
2D_Mock vs CVB_0.01_SPECIFIC_mSphere Pathway_2D CVB Unique gene reads	General	121
