# Supplementary material for: A Three-Dimensional Cell Culture Model To Study Enterovirus Infection of Polarized Intestinal Epithelial Cells
Source: mSphere. 2015 Nov 18;1(1):e00030-15. doi: 10.1128/mSphere.00030-15 (PMC4863623; doi:10.1128/mSphere.00030-15)
Supplement: Data Set S5 [file sph001160030sd8.xls]

## Sheet: Pathway Maps
Enrichment analysis report
Enrichment by Pathway Maps					3D_Mock vs CVB_0.01
#	Maps	Total	min(pValue)	Min FDR	p-value	FDR	In Data	Network Objects from Active Data
1	Upregulation of MITF in melanoma	36	0.000111683	0.0304893	0.000111683	0.0304893	4	TBX2, VEGF-A, E2F1, Livin
2	DNA damage_Brca1 as a transcription regulator	30	0.00118375	0.161582	0.00118375	0.161582	3	TERT, VEGF-A, E2F1
3	Development_Gastrin in differentiation of the gastric mucosa	38	0.00236289	0.215023	0.00236289	0.215023	3	EGR1, PKC, PKC-theta
4	Stimulation of TGF-beta signaling in lung cancer	48	0.00460812	0.234437	0.00460812	0.234437	3	EGR1, VEGF-A, Tropomyosin-2
5	Immune response_C3a signaling	48	0.00460812	0.234437	0.00460812	0.234437	3	TERT, Adenylate cyclase, VEGF-A
6	Development_WNT signaling pathway. Part 2	53	0.00608743	0.234437	0.00608743	0.234437	3	Fra-1, VEGF-A, DKK1
7	PGE2 pathways in cancer	55	0.0067497	0.234437	0.0067497	0.234437	3	EGR1, Adenylate cyclase, VEGF-A
8	Multiple myeloma (general schema)	18	0.00695652	0.234437	0.00695652	0.234437	2	VEGF-A, DKK1
9	DNA damage_Inhibition of telomerase activity and cellular senescence	20	0.00856095	0.234437	0.00856095	0.234437	2	TERT, E2F1
10	IGF family signaling in colorectal cancer	60	0.00858743	0.234437	0.00858743	0.234437	3	Apo-2L(TNFSF10), VEGF-A, E2F1
11	Glycolysis and gluconeogenesis p.3 / Human version	24	0.0122131	0.24915	0.0122131	0.24915	2	ENO2, ENO
12	Glycolysis and gluconeogenesis p.3	24	0.0122131	0.24915	0.0122131	0.24915	2	ENO2, ENO
13	Development_Leptin signaling via JAK/STAT and MAPK cascades	25	0.0132153	0.24915	0.0132153	0.24915	2	EGR1, VEGF-A
14	Transcription_Transcription regulation of aminoacid metabolism	25	0.0132153	0.24915	0.0132153	0.24915	2	ALAS2, PKC
15	Reproduction_GnRH signaling	72	0.0140998	0.24915	0.0140998	0.24915	3	EGR1, Adenylate cyclase, GnRH1
16	Transcription_Role of Akt in hypoxia induced HIF1 activation	27	0.015323	0.24915	0.015323	0.24915	2	NIP3, VEGF-A
17	Nociception_Nociceptin receptor signaling	76	0.0162936	0.24915	0.0162936	0.24915	3	AP-2, PKC, Adenylate cyclase
18	Mitogenic action of Estradiol / ESR1 (nuclear) in breast cancer	28	0.0164275	0.24915	0.0164275	0.24915	2	TERT, E2F1
19	Transcription_Ligand-dependent activation of the ESR1/SP pathway	30	0.0187351	0.269194	0.0187351	0.269194	2	VEGF-A, E2F1
20	Development_Transcription regulation of granulocyte development	32	0.021171	0.288984	0.021171	0.288984	2	PKC, E2F1
21	Development_Regulation of telomere length and cellular immortalization	35	0.0250565	0.313495	0.0250565	0.313495	2	TERT, E2F1
22	Development_Hedgehog and PTH signaling pathways in bone and cartilage development	36	0.0264116	0.313495	0.0264116	0.313495	2	PTHR1, EGR1
23	G-protein signaling_Rac2 regulation pathway	36	0.0264116	0.313495	0.0264116	0.313495	2	NOXA1, PREX1
24	Signal transduction_cAMP signaling	38	0.0292088	0.329791	0.0292088	0.329791	2	PKC, Adenylate cyclase type IV
25	Transcription_P53 signaling pathway	39	0.03065	0.329791	0.03065	0.329791	2	VEGF-A, E2F1
26	Apoptosis and survival_Apoptotic TNF-family pathways	42	0.0351384	0.329791	0.0351384	0.329791	2	Apo-2L(TNFSF10), DR3(TNFRSF12)
27	Serotonin modulation of dopamine release in nicotine addiction	42	0.0351384	0.329791	0.0351384	0.329791	2	PKC, Adenylate cyclase
28	Regulation of Tissue factor signaling in cancer	43	0.036688	0.329791	0.036688	0.329791	2	EGR1, VEGF-A
29	Development_VEGF signaling and activation	43	0.036688	0.329791	0.036688	0.329791	2	PKC, VEGF-A
30	Immune response_CRTH2 signaling in Th2 cells	44	0.0382637	0.329791	0.0382637	0.329791	2	PKC, Adenylate cyclase
31	Influence of smoking on activation of EGFR signaling in lung cancer cells	44	0.0382637	0.329791	0.0382637	0.329791	2	Fra-1, Adenylate cyclase
32	Regulation of lipid metabolism_Regulation of lipid metabolism by niacin and isoprenaline	45	0.0398649	0.329791	0.0398649	0.329791	2	PKC, Adenylate cyclase type IV
33	Cell adhesion_Ephrin signaling	45	0.0398649	0.329791	0.0398649	0.329791	2	Ephrin-A, SLAP
34	Development_Thromboxane A2 signaling pathway	49	0.046517	0.332832	0.046517	0.332832	2	PKC, Adenylate cyclase
35	Development_PEDF signaling	49	0.046517	0.332832	0.046517	0.332832	2	Fra-1, VEGF-A
36	Role and regulation of Prostaglandin E2 in gastric cancer	49	0.046517	0.332832	0.046517	0.332832	2	Adenylate cyclase, VEGF-A
37	Tissue Factor signaling in cancer via PAR1 and PAR2	49	0.046517	0.332832	0.046517	0.332832	2	EGR1, VEGF-A
38	Neurophysiological process_Corticoliberin signaling via CRHR1	50	0.0482398	0.332832	0.0482398	0.332832	2	EGR1, Adenylate cyclase
39	Immune response_C5a signaling	50	0.0482398	0.332832	0.0482398	0.332832	2	PKC, PREX1
40	Signal transduction_PKA signaling	51	0.0499857	0.332832	0.0499857	0.332832	2	AKAP7 gamma, Adenylate cyclase
41	IL-6 signaling in multiple myeloma	51	0.0499857	0.332832	0.0499857	0.332832	2	VEGF-A, E2F1
42	Cell adhesion_ECM remodeling	52	0.0517543	0.336403	0.0517543	0.336403	2	Kallikrein 1, Kallikrein 3 (PSA)
43	Signal transduction_Additional pathways of NF-kB activation (in the cytoplasm)	53	0.0535451	0.339949	0.0535451	0.339949	2	Adenylate cyclase, PKC-theta
44	Platelet activation as a result of endothelial dysfunction after stenting	56	0.0590475	0.366363	0.0590475	0.366363	2	PKC, Adenylate cyclase
45	Hypoxia-induced EMT in cancer and fibrosis	9	0.0616889	0.374246	0.0616889	0.374246	1	Lysyl oxidase
46	Immune response_LTBR1 signaling	60	0.066673	0.39569	0.066673	0.39569	2	PKC, Adenylate cyclase
47	Transcription_Role of VDR in regulation of genes involved in osteoporosis	61	0.0686284	0.398629	0.0686284	0.398629	2	PTHR1, Fra-1
48	Regulation of CFTR activity (normal and CF)	62	0.0706028	0.401306	0.0706028	0.401306	2	PDZK1, Adenylate cyclase
49	Neurophysiological process_Constitutive and regulated NMDA receptor trafficking	63	0.0725958	0.401306	0.0725958	0.401306	2	PKC, Adenylate cyclase
50	Glycolysis and gluconeogenesis (short map)	66	0.0786826	0.401306	0.0786826	0.401306	2	ENO2, ENO

## Sheet: Info
Info
General
Date	2015-10-23
Server	portal.genego.com
Version	6.23.67496
Name	Carolyn
Login	pitt24
Workflow Settings
Type	Enrichment
Signals	both
Distribution	intersection
Sorting method	statistically significant
Active Data
Name	Type	Size		Threshold	0
3D_Mock vs CVB_0.01_SPECIFIC_mSphere_Pathway_3D CVB Unique gene reads	General	240		P-value	0.001
3D_Mock vs CVB_0.01_SPECIFIC_mSphere_Pathway_3D_2 Mock Unique gene reads	General	241
3D_Mock vs CVB_0.01_SPECIFIC_mSphere_Pathway_3D_1 Mock Unique exon reads	General	235
